# Supplementary material for: Physiological and metabolic analyses reveal the proline-mediated flowering delay mechanism in Prunus persica
Source: Front Plant Sci. 2024 Apr 25;15:1302975. doi: 10.3389/fpls.2024.1302975 (PMC11079198; doi:10.3389/fpls.2024.1302975)
Supplement: Supplementary file 7 [file Table_3.xls]

## Sheet: Sheet1
Supplementary Table 2: Summary of Cis-regulatory elements present in Pro producing genes .
Proline gene ID	Cis Element name	Location	Strand	Signal Sequence	Site #
Prupe.1G463900.1	RAV1AAT	2	(-)	CAACA	S000314
	TELOBOXATEEF1AA1	14	(+)	AAACCCTAA	S000308
	UP2ATMSD	14	(+)	AAACCCTA	S000472
	CPBCSPOR	19	(-)	TATTAG	S000491
	POLASIG1	21	(+)	AATAAA	S000080
	SURECOREATSULTR11	30	(-)	GAGAC	S000499
	INRNTPSADB	40	(+)	YTCANTYY	S000395
	CAATBOX1	42	(+)	CAAT	S000028
	ARR1AT	43	(-)	NGATT	S000454
	GCCCORE	48	(+)	GCCGCC	S000430
	GTGANTG10	59	(-)	GTGA	S000378
	HEXAMERATH4	66	(+)	CCGTCG	S000146
	CGACGOSAMY3	67	(-)	CGACG	S000205
	CTRMCAMV35S	86	(+)	TCTCTCTCT	S000460
	INRNTPSADB	93	(+)	YTCANTYY	S000395
	CAATBOX1	95	(+)	CAAT	S000028
	ARR1AT	96	(-)	NGATT	S000454
	EECCRCAH1	101	(-)	GANTTNC	S000494
	CAREOSREP1	102	(+)	CAACTC	S000421
	WBOXNTCHN48	113	(+)	CTGACY	S000508
	GCN4OSGLUB1	114	(-)	TGAGTCA	S000277
	WBOXHVISO1	114	(+)	TGACT	S000442
	WRKY71OS	114	(+)	TGAC	S000447
	WBOXNTERF3	114	(+)	TGACY	S000457
	GTGANTG10	118	(-)	GTGA	S000378
	MYBPZM	127	(+)	CCWACC	S000179
	CACTFTPPCA1	132	(+)	YACT	S000449
	WBOXNTERF3	139	(-)	TGACY	S000457
	WBOXNTCHN48	139	(-)	CTGACY	S000508
	WRKY71OS	140	(-)	TGAC	S000447
	CRTDREHVCBF2	151	(-)	GTCGAC	S000411
	CBFHV	151	(-)	RYCGAC	S000497
	CRTDREHVCBF2	151	(+)	GTCGAC	S000411
	CBFHV	151	(+)	RYCGAC	S000497
	SURECOREATSULTR11	168	(-)	GAGAC	S000499
	DOFCOREZM	177	(-)	AAAG	S000265
	TAAAGSTKST1	177	(-)	TAAAG	S000387
	GT1CONSENSUS	178	(-)	GRWAAW	S000198
	IBOXCORE	179	(-)	GATAA	S000199
	SREATMSD	179	(+)	TTATCC	S000470
	GATABOX	180	(-)	GATA	S000039
	MYBST1	180	(-)	GGATA	S000180
	TATCCAOSAMY	180	(+)	TATCCA	S000403
	SEF4MOTIFGM7S	184	(-)	RTTTTTR	S000103
	CIACADIANLELHC	198	(+)	CAANNNNATC	S000252
	WBOXHVISO1	210	(-)	TGACT	S000442
	WBOXNTERF3	210	(-)	TGACY	S000457
	WBOXATNPR1	211	(-)	TTGAC	S000390
	WRKY71OS	211	(-)	TGAC	S000447
	CACTFTPPCA1	215	(-)	YACT	S000449
	CURECORECR	216	(-)	GTAC	S000493
	CURECORECR	216	(+)	GTAC	S000493
	GCCCORE	220	(-)	GCCGCC	S000430
	GCCCORE	226	(+)	GCCGCC	S000430
	ARR1AT	236	(-)	NGATT	S000454
	HEXAMERATH4	257	(+)	CCGTCG	S000146
	CGACGOSAMY3	258	(-)	CGACG	S000205
	ASF1MOTIFCAMV	261	(-)	TGACG	S000024
	WBOXATNPR1	262	(-)	TTGAC	S000390
	WRKY71OS	262	(-)	TGAC	S000447
	CGACGOSAMY3	288	(-)	CGACG	S000205
	LTRECOREATCOR15	289	(-)	CCGAC	S000153
	DRECRTCOREAT	289	(-)	RCCGAC	S000418
	CBFHV	289	(-)	RYCGAC	S000497
	PALBOXAPC	303	(+)	CCGTCC	S000137
	GCBP2ZMGAPC4	321	(+)	GTGGGCCCG	S000351
	SITEIIATCYTC	322	(+)	TGGGCY	S000474
	SORLIP2AT	323	(+)	GGGCC	S000483
	SORLIP2AT	324	(-)	GGGCC	S000483
	CACTFTPPCA1	338	(+)	YACT	S000449
	RAV1AAT	355	(+)	CAACA	S000314
	QELEMENTZMZM13	363	(+)	AGGTCA	S000254
	WBOXNTERF3	364	(-)	TGACY	S000457
	WBOXNTCHN48	364	(-)	CTGACY	S000508
	WRKY71OS	365	(-)	TGAC	S000447
	HEXAMERATH4	376	(-)	CCGTCG	S000146
	CGACGOSAMY3	376	(+)	CGACG	S000205
	WBOXHVISO1	388	(-)	TGACT	S000442
	WBOXNTERF3	388	(-)	TGACY	S000457
	WRKY71OS	389	(-)	TGAC	S000447
	GTGANTG10	390	(-)	GTGA	S000378
	DRE2COREZMRAB17	392	(+)	ACCGAC	S000402
	DRECRTCOREAT	392	(+)	RCCGAC	S000418
	CBFHV	392	(+)	RYCGAC	S000497
	LTRECOREATCOR15	393	(+)	CCGAC	S000153
	CGACGOSAMY3	394	(+)	CGACG	S000205
	GCCCORE	398	(+)	GCCGCC	S000430
	SORLIP1AT	401	(+)	GCCAC	S000482
	CAATBOX1	405	(+)	CAAT	S000028
	SURECOREATSULTR11	416	(-)	GAGAC	S000499
	GT1CONSENSUS	434	(+)	GRWAAW	S000198
	DOFCOREZM	437	(+)	AAAG	S000265
	WBOXHVISO1	439	(-)	TGACT	S000442
	WBOXNTERF3	439	(-)	TGACY	S000457
	WBOXATNPR1	440	(-)	TTGAC	S000390
	WRKY71OS	440	(-)	TGAC	S000447
	RAV1AAT	442	(+)	CAACA	S000314
	SEF4MOTIFGM7S	445	(-)	RTTTTTR	S000103
	SURECOREATSULTR11	455	(-)	GAGAC	S000499
	CBFHV	464	(+)	RYCGAC	S000497
	CGCGBOXAT	469	(-)	VCGCGB	S000501
	CGCGBOXAT	469	(+)	VCGCGB	S000501
	WBOXHVISO1	478	(-)	TGACT	S000442
	WBOXNTERF3	478	(-)	TGACY	S000457
	WBOXATNPR1	479	(-)	TTGAC	S000390
	WRKY71OS	479	(-)	TGAC	S000447
	CIACADIANLELHC	481	(+)	CAANNNNATC	S000252
	HEXAMERATH4	506	(-)	CCGTCG	S000146
	CGACGOSAMY3	506	(+)	CGACG	S000205
	ARE1	514	(-)	RGTGACNNNGC	S000022
	ASF1MOTIFCAMV	518	(-)	TGACG	S000024
	WRKY71OS	519	(-)	TGAC	S000447
	GTGANTG10	520	(-)	GTGA	S000378
	LTRECOREATCOR15	527	(+)	CCGAC	S000153
	ABRERATCAL	540	(+)	MACGYGB	S000507
	CGCGBOXAT	541	(-)	VCGCGB	S000501
	CGCGBOXAT	541	(+)	VCGCGB	S000501
	PRECONSCRHSP70A	542	(-)	SCGAYNRNNNNNNNNNNNNNNNHD	S000506
	CGACGOSAMY3	560	(-)	CGACG	S000205
	LTRECOREATCOR15	561	(-)	CCGAC	S000153
	CACTFTPPCA1	587	(+)	YACT	S000449
	CBFHV	599	(-)	RYCGAC	S000497
	RHERPATEXPA7	604	(-)	KCACGW	S000512
	GTGANTG10	606	(+)	GTGA	S000378
	HEXAMERATH4	611	(-)	CCGTCG	S000146
	PRECONSCRHSP70A	611	(-)	SCGAYNRNNNNNNNNNNNNNNNHD	S000506
	CGACGOSAMY3	611	(+)	CGACG	S000205
	SORLIP1AT	616	(+)	GCCAC	S000482
	GTGANTG10	627	(+)	GTGA	S000378
	CGACGOSAMY3	634	(-)	CGACG	S000205
	LTRECOREATCOR15	635	(-)	CCGAC	S000153
	DRE2COREZMRAB17	635	(-)	ACCGAC	S000402
	DRECRTCOREAT	635	(-)	RCCGAC	S000418
	CBFHV	635	(-)	RYCGAC	S000497
	SORLIP1AT	639	(-)	GCCAC	S000482
	GCCCORE	641	(-)	GCCGCC	S000430
	SURECOREATSULTR11	651	(+)	GAGAC	S000499
	CACTFTPPCA1	664	(-)	YACT	S000449
	CURECORECR	665	(-)	GTAC	S000493
	CURECORECR	665	(+)	GTAC	S000493
	RAV1AAT	668	(+)	CAACA	S000314
	CAATBOX1	674	(+)	CAAT	S000028
	SORLIP1AT	687	(-)	GCCAC	S000482
	GCCCORE	705	(-)	GCCGCC	S000430
	ARR1AT	728	(+)	NGATT	S000454
	ASF1MOTIFCAMV	737	(+)	TGACG	S000024
	WRKY71OS	737	(+)	TGAC	S000447
	ACGTATERD1	743	(-)	ACGT	S000415
	BOXIIPCCHS	743	(+)	ACGTGGC	S000229
	ACGTABREMOTIFA2OSEM	743	(+)	ACGTGKC	S000394
	ABRELATERD1	743	(+)	ACGTG	S000414
	ACGTATERD1	743	(+)	ACGT	S000415
	SORLIP1AT	745	(-)	GCCAC	S000482
	PRECONSCRHSP70A	761	(+)	SCGAYNRNNNNNNNNNNNNNNNHD	S000506
	CGACGOSAMY3	771	(+)	CGACG	S000205
	CGCGBOXAT	773	(-)	VCGCGB	S000501
	ABRERATCAL	773	(-)	MACGYGB	S000507
	CGCGBOXAT	773	(+)	VCGCGB	S000501
	GTGANTG10	787	(+)	GTGA	S000378
	ARR1AT	794	(+)	NGATT	S000454
	CAATBOX1	796	(-)	CAAT	S000028
	WBOXATNPR1	797	(+)	TTGAC	S000390
	BIHD1OS	798	(-)	TGTCA	S000498
	WRKY71OS	798	(+)	TGAC	S000447
	INRNTPSADB	808	(-)	YTCANTYY	S000395
	CACTFTPPCA1	810	(-)	YACT	S000449
	GTGANTG10	811	(+)	GTGA	S000378
	EBOXBNNAPA	836	(-)	CANNTG	S000144
	MYCCONSENSUSAT	836	(-)	CANNTG	S000407
	CAATBOX1	836	(+)	CAAT	S000028
	EBOXBNNAPA	836	(+)	CANNTG	S000144
	MYCCONSENSUSAT	836	(+)	CANNTG	S000407
	CAATBOX1	838	(-)	CAAT	S000028
	CCAATBOX1	838	(-)	CCAAT	S000030
	GATABOX	852	(+)	GATA	S000039
	INRNTPSADB	859	(-)	YTCANTYY	S000395
	DOFCOREZM	859	(+)	AAAG	S000265
	CACTFTPPCA1	861	(-)	YACT	S000449
	GTGANTG10	862	(+)	GTGA	S000378
	EECCRCAH1	864	(+)	GANTTNC	S000494
	CAATBOX1	866	(-)	CAAT	S000028
	DOFCOREZM	881	(-)	AAAG	S000265
	GTGANTG10	895	(+)	GTGA	S000378
	CAATBOX1	911	(-)	CAAT	S000028
	RAV1AAT	913	(-)	CAACA	S000314
	CACTFTPPCA1	925	(-)	YACT	S000449
	XYLAT	934	(-)	ACAAAGAA	S000510
	DOFCOREZM	936	(-)	AAAG	S000265
	RAV1AAT	939	(-)	CAACA	S000314
	ARR1AT	948	(+)	NGATT	S000454
	WBBOXPCWRKY1	952	(+)	TTTGACY	S000310
	WBOXATNPR1	953	(+)	TTGAC	S000390
	WBOXHVISO1	954	(+)	TGACT	S000442
	WRKY71OS	954	(+)	TGAC	S000447
	WBOXNTERF3	954	(+)	TGACY	S000457
	ARR1AT	978	(+)	NGATT	S000454
	NRRBNEXTA	982	(+)	TAGTGGAT	S000242
	CACTFTPPCA1	983	(-)	YACT	S000449
	TATCCAYMOTIFOSRAMY3D	984	(-)	TATCCAY	S000256
	TATCCACHVAL21	984	(-)	TATCCAC	S000416
	SV40COREENHAN	984	(+)	GTGGWWHG	S000123
	TATCCAOSAMY	985	(-)	TATCCA	S000403
	MYBST1	986	(+)	GGATA	S000180
	GATABOX	987	(+)	GATA	S000039
Prupe.6G262300.2	MYBPZM	16	(+)	CCWACC	S000179
	DOFCOREZM	26	(-)	AAAG	S000265
	BIHD1OS	30	(+)	TGTCA	S000498
	WBOXATNPR1	31	(-)	TTGAC	S000390
	WRKY71OS	31	(-)	TGAC	S000447
	CAATBOX1	33	(+)	CAAT	S000028
	ARR1AT	34	(-)	NGATT	S000454
	BIHD1OS	39	(+)	TGTCA	S000498
	WBOXATNPR1	40	(-)	TTGAC	S000390
	WRKY71OS	40	(-)	TGAC	S000447
	CIACADIANLELHC	42	(+)	CAANNNNATC	S000252
	GATABOX	48	(-)	GATA	S000039
	CGACGOSAMY3	51	(-)	CGACG	S000205
	EBOXBNNAPA	68	(-)	CANNTG	S000144
	MYCCONSENSUSAT	68	(-)	CANNTG	S000407
	EBOXBNNAPA	68	(+)	CANNTG	S000144
	MYCCONSENSUSAT	68	(+)	CANNTG	S000407
	WBOXNTERF3	75	(-)	TGACY	S000457
	WRKY71OS	76	(-)	TGAC	S000447
	GTGANTG10	77	(-)	GTGA	S000378
	CACTFTPPCA1	78	(+)	YACT	S000449
	GTGANTG10	86	(+)	GTGA	S000378
	ARR1AT	94	(+)	NGATT	S000454
	DOFCOREZM	101	(-)	AAAG	S000265
	NODCON2GM	119	(+)	CTCTT	S000462
	OSE2ROOTNODULE	119	(+)	CTCTT	S000468
	DOFCOREZM	121	(-)	AAAG	S000265
	GTGANTG10	125	(+)	GTGA	S000378
	ANAERO2CONSENSUS	128	(+)	AGCAGC	S000478
	DOFCOREZM	136	(+)	AAAG	S000265
	NODCON1GM	136	(+)	AAAGAT	S000461
	OSE1ROOTNODULE	136	(+)	AAAGAT	S000467
	GATABOX	139	(+)	GATA	S000039
	-10PEHVPSBD	165	(+)	TATTCT	S000392
	GTGANTG10	172	(+)	GTGA	S000378
	WBOXHVISO1	173	(+)	TGACT	S000442
	WRKY71OS	173	(+)	TGAC	S000447
	WBOXNTERF3	173	(+)	TGACY	S000457
	MYBCORE	185	(+)	CNGTTR	S000176
	RAV1AAT	186	(-)	CAACA	S000314
	DOFCOREZM	204	(+)	AAAG	S000265
	GATABOX	213	(+)	GATA	S000039
	ARR1AT	221	(+)	NGATT	S000454
	CAATBOX1	223	(-)	CAAT	S000028
	CCAATBOX1	223	(-)	CCAAT	S000030
	ANAERO2CONSENSUS	233	(+)	AGCAGC	S000478
	ARR1AT	254	(-)	NGATT	S000454
	WBOXHVISO1	265	(+)	TGACT	S000442
	WRKY71OS	265	(+)	TGAC	S000447
	WBOXNTERF3	265	(+)	TGACY	S000457
	PRECONSCRHSP70A	274	(-)	SCGAYNRNNNNNNNNNNNNNNNHD	S000506
	DOFCOREZM	277	(+)	AAAG	S000265
	EBOXBNNAPA	288	(-)	CANNTG	S000144
	MYCCONSENSUSAT	288	(-)	CANNTG	S000407
	EBOXBNNAPA	288	(+)	CANNTG	S000144
	MYCCONSENSUSAT	288	(+)	CANNTG	S000407
	LTRECOREATCOR15	293	(-)	CCGAC	S000153
	SURECOREATSULTR11	306	(-)	GAGAC	S000499
	NODCON2GM	315	(+)	CTCTT	S000462
	OSE2ROOTNODULE	315	(+)	CTCTT	S000468
	DOFCOREZM	317	(-)	AAAG	S000265
	TAAAGSTKST1	317	(-)	TAAAG	S000387
	GATABOX	323	(+)	GATA	S000039
	S1FBOXSORPS1L21	325	(-)	ATGGTA	S000223
	GTGANTG10	347	(+)	GTGA	S000378
	WBOXHVISO1	348	(+)	TGACT	S000442
	WRKY71OS	348	(+)	TGAC	S000447
	WBOXNTERF3	348	(+)	TGACY	S000457
	GTGANTG10	368	(+)	GTGA	S000378
	ASF1MOTIFCAMV	369	(+)	TGACG	S000024
	WRKY71OS	369	(+)	TGAC	S000447
	REBETALGLHCB21	372	(+)	CGGATA	S000363
	MYBST1	373	(+)	GGATA	S000180
	GATABOX	374	(+)	GATA	S000039
	CACTFTPPCA1	377	(-)	YACT	S000449
	GT1CONSENSUS	381	(-)	GRWAAW	S000198
	GT1GMSCAM4	381	(-)	GAAAAA	S000453
	LTRE1HVBLT49	383	(-)	CCGAAA	S000250
	DOFCOREZM	396	(-)	AAAG	S000265
	DOFCOREZM	404	(+)	AAAG	S000265
	DOFCOREZM	411	(-)	AAAG	S000265
	POLLEN1LELAT52	412	(-)	AGAAA	S000245
	GTGANTG10	423	(+)	GTGA	S000378
	WBOXHVISO1	427	(-)	TGACT	S000442
	WBOXNTERF3	427	(-)	TGACY	S000457
	WRKY71OS	428	(-)	TGAC	S000447
	CAATBOX1	431	(-)	CAAT	S000028
	RAV1AAT	433	(-)	CAACA	S000314
	ROOTMOTIFTAPOX1	456	(+)	ATATT	S000098
	CAATBOX1	461	(+)	CAAT	S000028
	GT1CONSENSUS	465	(+)	GRWAAW	S000198
	MYBCORE	475	(+)	CNGTTR	S000176
	CACTFTPPCA1	480	(-)	YACT	S000449
	CURECORECR	481	(-)	GTAC	S000493
	CURECORECR	481	(+)	GTAC	S000493
	CACTFTPPCA1	482	(+)	YACT	S000449
	DOFCOREZM	489	(+)	AAAG	S000265
	ARR1AT	503	(+)	NGATT	S000454
	ROOTMOTIFTAPOX1	516	(+)	ATATT	S000098
	CAATBOX1	527	(+)	CAAT	S000028
	BIHD1OS	530	(-)	TGTCA	S000498
	WRKY71OS	530	(+)	TGAC	S000447
	E2FCONSENSUS	536	(+)	WTTSSCSS	S000476
	CAATBOX1	548	(-)	CAAT	S000028
	CCAATBOX1	548	(-)	CCAAT	S000030
	NODCON2GM	553	(+)	CTCTT	S000462
	OSE2ROOTNODULE	553	(+)	CTCTT	S000468
	DOFCOREZM	564	(+)	AAAG	S000265
	WBOXNTCHN48	568	(+)	CTGACY	S000508
	QELEMENTZMZM13	569	(-)	AGGTCA	S000254
	WRKY71OS	569	(+)	TGAC	S000447
	WBOXNTERF3	569	(+)	TGACY	S000457
	CACTFTPPCA1	583	(+)	YACT	S000449
	CACTFTPPCA1	621	(+)	YACT	S000449
	WBOXNTCHN48	623	(+)	CTGACY	S000508
	WRKY71OS	624	(+)	TGAC	S000447
	WBOXNTERF3	624	(+)	TGACY	S000457
	ARR1AT	632	(-)	NGATT	S000454
	TBOXATGAPB	635	(-)	ACTTTG	S000383
	DOFCOREZM	636	(+)	AAAG	S000265
	ARR1AT	642	(-)	NGATT	S000454
	TGACGTVMAMY	653	(-)	TGACGT	S000377
	ACGTATERD1	653	(-)	ACGT	S000415
	HEXMOTIFTAH3H4	653	(+)	ACGTCA	S000053
	ACGTATERD1	653	(+)	ACGT	S000415
	ASF1MOTIFCAMV	654	(-)	TGACG	S000024
	WBOXATNPR1	655	(-)	TTGAC	S000390
	WRKY71OS	655	(-)	TGAC	S000447
	DOFCOREZM	658	(+)	AAAG	S000265
	POLLEN1LELAT52	660	(+)	AGAAA	S000245
	POLLEN1LELAT52	675	(+)	AGAAA	S000245
	TATABOX5	677	(-)	TTATTT	S000203
	EBOXBNNAPA	683	(-)	CANNTG	S000144
	MYCCONSENSUSAT	683	(-)	CANNTG	S000407
	EBOXBNNAPA	683	(+)	CANNTG	S000144
	MYCCONSENSUSAT	683	(+)	CANNTG	S000407
	ARFAT	689	(-)	TGTCTC	S000270
	SEBFCONSSTPR10A	689	(-)	YTGTCWC	S000391
	SURECOREATSULTR11	689	(+)	GAGAC	S000499
	WBOXHVISO1	695	(-)	TGACT	S000442
	WBOXNTERF3	695	(-)	TGACY	S000457
	WBOXATNPR1	696	(-)	TTGAC	S000390
	WRKY71OS	696	(-)	TGAC	S000447
	BIHD1OS	719	(-)	TGTCA	S000498
	WRKY71OS	719	(+)	TGAC	S000447
	NTBBF1ARROLB	726	(-)	ACTTTA	S000273
	TAAAGSTKST1	726	(+)	TAAAG	S000387
	DOFCOREZM	727	(+)	AAAG	S000265
	WBOXHVISO1	729	(-)	TGACT	S000442
	WBOXNTERF3	729	(-)	TGACY	S000457
	WBOXATNPR1	730	(-)	TTGAC	S000390
	WRKY71OS	730	(-)	TGAC	S000447
	CAATBOX1	732	(+)	CAAT	S000028
	ANAERO2CONSENSUS	736	(-)	AGCAGC	S000478
	POLLEN2LELAT52	754	(-)	TCCACCATA	S000246
	ARR1AT	762	(-)	NGATT	S000454
	MYBCORE	767	(+)	CNGTTR	S000176
	RAV1AAT	768	(-)	CAACA	S000314
	IBOXCORE	773	(-)	GATAA	S000199
	GATABOX	774	(-)	GATA	S000039
	GTGANTG10	776	(-)	GTGA	S000378
	CACTFTPPCA1	777	(+)	YACT	S000449
	CACTFTPPCA1	781	(-)	YACT	S000449
	SORLIP1AT	782	(-)	GCCAC	S000482
	SORLIP1AT	790	(+)	GCCAC	S000482
	RAV1AAT	798	(+)	CAACA	S000314
	DOFCOREZM	809	(+)	AAAG	S000265
	CACTFTPPCA1	811	(-)	YACT	S000449
	SURECOREATSULTR11	822	(+)	GAGAC	S000499
	REBETALGLHCB21	827	(+)	CGGATA	S000363
	MYBST1	828	(+)	GGATA	S000180
	GATABOX	829	(+)	GATA	S000039
	CURECORECR	834	(-)	GTAC	S000493
	CURECORECR	834	(+)	GTAC	S000493
	CACTFTPPCA1	835	(+)	YACT	S000449
	DOFCOREZM	841	(-)	AAAG	S000265
	EBOXBNNAPA	857	(-)	CANNTG	S000144
	MYCCONSENSUSAT	857	(-)	CANNTG	S000407
	EBOXBNNAPA	857	(+)	CANNTG	S000144
	MYCCONSENSUSAT	857	(+)	CANNTG	S000407
	NODCON2GM	867	(+)	CTCTT	S000462
	OSE2ROOTNODULE	867	(+)	CTCTT	S000468
	GAREAT	869	(-)	TAACAAR	S000439
	TAAAGSTKST1	874	(+)	TAAAG	S000387
	DOFCOREZM	875	(+)	AAAG	S000265
	ABRERATCAL	887	(-)	MACGYGB	S000507
	RHERPATEXPA7	887	(+)	KCACGW	S000512
	CACGTGMOTIF	888	(-)	CACGTG	S000042
	EBOXBNNAPA	888	(-)	CANNTG	S000144
	MYCCONSENSUSAT	888	(-)	CANNTG	S000407
	ABRELATERD1	888	(-)	ACGTG	S000414
	CACGTGMOTIF	888	(+)	CACGTG	S000042
	EBOXBNNAPA	888	(+)	CANNTG	S000144
	MYCCONSENSUSAT	888	(+)	CANNTG	S000407
	ACGTATERD1	889	(-)	ACGT	S000415
	RHERPATEXPA7	889	(-)	KCACGW	S000512
	ABRELATERD1	889	(+)	ACGTG	S000414
	ACGTATERD1	889	(+)	ACGT	S000415
	GTGANTG10	891	(+)	GTGA	S000378
	ARR1AT	892	(+)	NGATT	S000454
	LTRE1HVBLT49	903	(-)	CCGAAA	S000250
	ARR1AT	915	(-)	NGATT	S000454
	TAAAGSTKST1	946	(+)	TAAAG	S000387
	DOFCOREZM	947	(+)	AAAG	S000265
	NODCON1GM	947	(+)	AAAGAT	S000461
	OSE1ROOTNODULE	947	(+)	AAAGAT	S000467
	GATABOX	950	(+)	GATA	S000039
	GT1CONSENSUS	957	(+)	GRWAAW	S000198
	GT1CONSENSUS	958	(+)	GRWAAW	S000198
	WBOXATNPR1	969	(+)	TTGAC	S000390
	HEXMOTIFTAH3H4	970	(-)	ACGTCA	S000053
	ASF1MOTIFCAMV	970	(+)	TGACG	S000024
	TGACGTVMAMY	970	(+)	TGACGT	S000377
	WRKY71OS	970	(+)	TGAC	S000447
	ACGTATERD1	972	(-)	ACGT	S000415
	ACGTATERD1	972	(+)	ACGT	S000415
	SORLIP1AT	989	(-)	GCCAC	S000482
	EBOXBNNAPA	993	(-)	CANNTG	S000144
	MYCCONSENSUSAT	993	(-)	CANNTG	S000407
	EBOXBNNAPA	993	(+)	CANNTG	S000144
	MYCCONSENSUSAT	993	(+)	CANNTG	S000407
	ARR1AT	1006	(+)	NGATT	S000454
	INRNTPSADB	1018	(-)	YTCANTYY	S000395
	GATABOX	1029	(+)	GATA	S000039
	ROOTMOTIFTAPOX1	1030	(+)	ATATT	S000098
	CAATBOX1	1032	(-)	CAAT	S000028
	MYBCORE	1036	(+)	CNGTTR	S000176
	RAV1AAT	1037	(-)	CAACA	S000314
	AMYBOX2	1051	(-)	TATCCAT	S000021
	TATCCAYMOTIFOSRAMY3D	1051	(-)	TATCCAY	S000256
	TATCCAOSAMY	1052	(-)	TATCCA	S000403
	MYBST1	1053	(+)	GGATA	S000180
	GATABOX	1054	(+)	GATA	S000039
	-300ELEMENT	1058	(+)	TGHAAARK	S000122
	PYRIMIDINEBOXOSRAMY1A	1060	(-)	CCTTTT	S000259
	DOFCOREZM	1061	(+)	AAAG	S000265
	ROOTMOTIFTAPOX1	1070	(-)	ATATT	S000098
	GATABOX	1072	(-)	GATA	S000039
	E2FCONSENSUS	1079	(+)	WTTSSCSS	S000476
	SORLIP2AT	1082	(-)	GGGCC	S000483
	TAAAGSTKST1	1087	(+)	TAAAG	S000387
	DOFCOREZM	1088	(+)	AAAG	S000265
	ANAERO2CONSENSUS	1104	(-)	AGCAGC	S000478
	NODCON2GM	1108	(+)	CTCTT	S000462
	OSE2ROOTNODULE	1108	(+)	CTCTT	S000468
	ACGTATERD1	1116	(-)	ACGT	S000415
	ACGTATERD1	1116	(+)	ACGT	S000415
	ACGTABOX	1123	(-)	TACGTA	S000130
	ACGTABOX	1123	(+)	TACGTA	S000130
	ACGTATERD1	1124	(-)	ACGT	S000415
	ACGTATERD1	1124	(+)	ACGT	S000415
	NODCON2GM	1144	(-)	CTCTT	S000462
	OSE2ROOTNODULE	1144	(-)	CTCTT	S000468
	SITEIIATCYTC	1147	(-)	TGGGCY	S000474
	CAATBOX1	1152	(-)	CAAT	S000028
	CCAATBOX1	1152	(-)	CCAAT	S000030
	E2FCONSENSUS	1152	(+)	WTTSSCSS	S000476
	POLLEN1LELAT52	1168	(+)	AGAAA	S000245
	POLLEN1LELAT52	1201	(+)	AGAAA	S000245
	DOFCOREZM	1217	(-)	AAAG	S000265
	DOFCOREZM	1228	(-)	AAAG	S000265
	SEF4MOTIFGM7S	1237	(+)	RTTTTTR	S000103
	SURECOREATSULTR11	1245	(-)	GAGAC	S000499
	GATABOX	1269	(+)	GATA	S000039
	EECCRCAH1	1282	(-)	GANTTNC	S000494
	CAATBOX1	1283	(+)	CAAT	S000028
	ERELEE4	1284	(+)	AWTTCAAA	S000037
	TBOXATGAPB	1288	(-)	ACTTTG	S000383
	DOFCOREZM	1289	(+)	AAAG	S000265
	LTRECOREATCOR15	1292	(-)	CCGAC	S000153
	TAAAGSTKST1	1311	(+)	TAAAG	S000387
	DOFCOREZM	1312	(+)	AAAG	S000265
	DOFCOREZM	1321	(+)	AAAG	S000265
	NODCON2GM	1322	(-)	CTCTT	S000462
	OSE2ROOTNODULE	1322	(-)	CTCTT	S000468
	CAATBOX1	1343	(+)	CAAT	S000028
	ARR1AT	1344	(-)	NGATT	S000454
	CIACADIANLELHC	1353	(+)	CAANNNNATC	S000252
	QELEMENTZMZM13	1355	(+)	AGGTCA	S000254
	WBOXNTERF3	1356	(-)	TGACY	S000457
	WRKY71OS	1357	(-)	TGAC	S000447
	ANAERO3CONSENSUS	1358	(+)	TCATCAC	S000479
	GTGANTG10	1361	(-)	GTGA	S000378
	CAATBOX1	1370	(+)	CAAT	S000028
	ARR1AT	1371	(-)	NGATT	S000454
	POLLEN1LELAT52	1377	(+)	AGAAA	S000245
	GT1CONSENSUS	1378	(+)	GRWAAW	S000198
	RAV1AAT	1383	(-)	CAACA	S000314
	SORLIP1AT	1388	(-)	GCCAC	S000482
	CAATBOX1	1399	(-)	CAAT	S000028
	CCAATBOX1	1399	(-)	CCAAT	S000030
	GTGANTG10	1409	(+)	GTGA	S000378
	NODCON2GM	1417	(-)	CTCTT	S000462
	OSE2ROOTNODULE	1417	(-)	CTCTT	S000468
	SURECOREATSULTR11	1419	(+)	GAGAC	S000499
	ARR1AT	1425	(+)	NGATT	S000454
	GTGANTG10	1454	(+)	GTGA	S000378
	GATABOX	1456	(+)	GATA	S000039
	BIHD1OS	1465	(+)	TGTCA	S000498
	WRKY71OS	1466	(-)	TGAC	S000447
	CAATBOX1	1483	(+)	CAAT	S000028
	POLLEN1LELAT52	1494	(-)	AGAAA	S000245
	CACTFTPPCA1	1513	(+)	YACT	S000449
	GATABOX	1519	(+)	GATA	S000039
	WBOXNTERF3	1532	(-)	TGACY	S000457
	WRKY71OS	1533	(-)	TGAC	S000447
	PRECONSCRHSP70A	1539	(+)	SCGAYNRNNNNNNNNNNNNNNNHD	S000506
	BIHD1OS	1550	(+)	TGTCA	S000498
	WRKY71OS	1551	(-)	TGAC	S000447
	ROOTMOTIFTAPOX1	1560	(+)	ATATT	S000098
	CAATBOX1	1562	(-)	CAAT	S000028
	WBOXATNPR1	1563	(+)	TTGAC	S000390
	BIHD1OS	1564	(-)	TGTCA	S000498
	WRKY71OS	1564	(+)	TGAC	S000447
	WBOXHVISO1	1569	(-)	TGACT	S000442
	WBOXNTERF3	1569	(-)	TGACY	S000457
	WBOXNTCHN48	1569	(-)	CTGACY	S000508
	WRKY71OS	1570	(-)	TGAC	S000447
	CPBCSPOR	1575	(-)	TATTAG	S000491
	DOFCOREZM	1591	(+)	AAAG	S000265
	CAATBOX1	1598	(-)	CAAT	S000028
	MYBCOREATCYCB1	1616	(+)	AACGG	S000502
	ARR1AT	1619	(+)	NGATT	S000454
	GT1CONSENSUS	1621	(-)	GRWAAW	S000198
	IBOXCORE	1622	(-)	GATAA	S000199
	SREATMSD	1622	(+)	TTATCC	S000470
	GATABOX	1623	(-)	GATA	S000039
	MYBST1	1623	(-)	GGATA	S000180
	TATCCAOSAMY	1623	(+)	TATCCA	S000403
	EBOXBNNAPA	1627	(-)	CANNTG	S000144
	MYCCONSENSUSAT	1627	(-)	CANNTG	S000407
	EBOXBNNAPA	1627	(+)	CANNTG	S000144
	MYCCONSENSUSAT	1627	(+)	CANNTG	S000407
	CACTFTPPCA1	1651	(+)	YACT	S000449
	CURECORECR	1659	(-)	GTAC	S000493
	CURECORECR	1659	(+)	GTAC	S000493
	DPBFCOREDCDC3	1661	(+)	ACACNNG	S000292
	GTGANTG10	1674	(+)	GTGA	S000378
	WBOXHVISO1	1675	(+)	TGACT	S000442
	WRKY71OS	1675	(+)	TGAC	S000447
	WBOXNTERF3	1675	(+)	TGACY	S000457
	SEF3MOTIFGM	1688	(-)	AACCCA	S000115
	GATABOX	1700	(+)	GATA	S000039
	GT1CONSENSUS	1700	(+)	GRWAAW	S000198
	IBOXCORE	1700	(+)	GATAA	S000199
	ARR1AT	1718	(+)	NGATT	S000454
	GARE2OSREP1	1730	(-)	TAACGTA	S000420
	ACGTATERD1	1731	(-)	ACGT	S000415
	ACGTATERD1	1731	(+)	ACGT	S000415
	POLLEN2LELAT52	1737	(-)	TCCACCATA	S000246
	CIACADIANLELHC	1747	(+)	CAANNNNATC	S000252
	DOFCOREZM	1748	(+)	AAAG	S000265
	EBOXBNNAPA	1756	(-)	CANNTG	S000144
	MYBCORE	1756	(-)	CNGTTR	S000176
	MYCCONSENSUSAT	1756	(-)	CANNTG	S000407
	EBOXBNNAPA	1756	(+)	CANNTG	S000144
	MYCCONSENSUSAT	1756	(+)	CANNTG	S000407
	MYB2CONSENSUSAT	1756	(+)	YAACKG	S000409
	TATABOXOSPAL	1764	(-)	TATTTAA	S000400
	ROOTMOTIFTAPOX1	1767	(-)	ATATT	S000098
	ROOTMOTIFTAPOX1	1768	(+)	ATATT	S000098
	ARFAT	1776	(-)	TGTCTC	S000270
	SEBFCONSSTPR10A	1776	(-)	YTGTCWC	S000391
	SURECOREATSULTR11	1776	(+)	GAGAC	S000499
	INRNTPSADB	1784	(+)	YTCANTYY	S000395
	PREATPRODH	1795	(-)	ACTCAT	S000450
	CACTFTPPCA1	1798	(-)	YACT	S000449
	CURECORECR	1799	(-)	GTAC	S000493
	CURECORECR	1799	(+)	GTAC	S000493
	EBOXBNNAPA	1820	(-)	CANNTG	S000144
	MYCCONSENSUSAT	1820	(-)	CANNTG	S000407
	MYB2CONSENSUSAT	1820	(-)	YAACKG	S000409
	EBOXBNNAPA	1820	(+)	CANNTG	S000144
	MYBCORE	1820	(+)	CNGTTR	S000176
	MYCCONSENSUSAT	1820	(+)	CANNTG	S000407
	CAATBOX1	1828	(-)	CAAT	S000028
	RAV1AAT	1830	(-)	CAACA	S000314
	GTGANTG10	1840	(+)	GTGA	S000378
	WBOXHVISO1	1841	(+)	TGACT	S000442
	WRKY71OS	1841	(+)	TGAC	S000447
	WBOXNTERF3	1841	(+)	TGACY	S000457
	PRECONSCRHSP70A	1849	(+)	SCGAYNRNNNNNNNNNNNNNNNHD	S000506
	ARR1AT	1850	(+)	NGATT	S000454
	GT1CORE	1853	(-)	GGTTAA	S000125
	MYB1AT	1854	(+)	WAACCA	S000408
	CACTFTPPCA1	1876	(-)	YACT	S000449
	CACTFTPPCA1	1884	(+)	YACT	S000449
	ARR1AT	1887	(+)	NGATT	S000454
	CIACADIANLELHC	1888	(-)	CAANNNNATC	S000252
	CAATBOX1	1889	(-)	CAAT	S000028
	CAATBOX1	1894	(-)	CAAT	S000028
	DOFCOREZM	1925	(-)	AAAG	S000265
	WBOXHVISO1	1933	(-)	TGACT	S000442
	WBOXNTERF3	1933	(-)	TGACY	S000457
	WBOXATNPR1	1934	(-)	TTGAC	S000390
	WRKY71OS	1934	(-)	TGAC	S000447
	EBOXBNNAPA	1936	(-)	CANNTG	S000144
	MYCCONSENSUSAT	1936	(-)	CANNTG	S000407
	EBOXBNNAPA	1936	(+)	CANNTG	S000144
	MYCCONSENSUSAT	1936	(+)	CANNTG	S000407
	CACTFTPPCA1	1938	(-)	YACT	S000449
	CAATBOX1	1952	(+)	CAAT	S000028
	ARR1AT	1953	(-)	NGATT	S000454
	NODCON1GM	1954	(-)	AAAGAT	S000461
	OSE1ROOTNODULE	1954	(-)	AAAGAT	S000467
	DOFCOREZM	1956	(-)	AAAG	S000265
	CACTFTPPCA1	1969	(-)	YACT	S000449
	CURECORECR	1970	(-)	GTAC	S000493
	CURECORECR	1970	(+)	GTAC	S000493
	ARR1AT	1975	(+)	NGATT	S000454
	GTGANTG10	1982	(+)	GTGA	S000378
	DOFCOREZM	1995	(-)	AAAG	S000265
	MYBPZM	2014	(-)	CCWACC	S000179
	SREATMSD	2019	(-)	TTATCC	S000470
	MYBST1	2019	(+)	GGATA	S000180
	GATABOX	2020	(+)	GATA	S000039
	IBOX	2020	(+)	GATAAG	S000124
	IBOXCORE	2020	(+)	GATAA	S000199
	CACTFTPPCA1	2024	(-)	YACT	S000449
	CURECORECR	2025	(-)	GTAC	S000493
	CURECORECR	2025	(+)	GTAC	S000493
	ARR1AT	2034	(+)	NGATT	S000454
	CAREOSREP1	2058	(-)	CAACTC	S000421
	ARR1AT	2066	(+)	NGATT	S000454
	CAATBOX1	2068	(-)	CAAT	S000028
	RAV1AAT	2076	(+)	CAACA	S000314
	ARR1AT	2085	(+)	NGATT	S000454
	GATABOX	2120	(+)	GATA	S000039
	ELRECOREPCRP1	2128	(-)	TTGACC	S000142
	WBOXNTERF3	2128	(-)	TGACY	S000457
	WBOXATNPR1	2129	(-)	TTGAC	S000390
	WRKY71OS	2129	(-)	TGAC	S000447
	CACTFTPPCA1	2133	(-)	YACT	S000449
	CURECORECR	2134	(-)	GTAC	S000493
	CURECORECR	2134	(+)	GTAC	S000493
	CACTFTPPCA1	2159	(-)	YACT	S000449
	CURECORECR	2160	(-)	GTAC	S000493
	CURECORECR	2160	(+)	GTAC	S000493
Prupe.7G045400.1	EBOXBNNAPA	5	(-)	CANNTG	S000144
	RAV1BAT	5	(-)	CACCTG	S000315
	MYCCONSENSUSAT	5	(-)	CANNTG	S000407
	EBOXBNNAPA	5	(+)	CANNTG	S000144
	MYCCONSENSUSAT	5	(+)	CANNTG	S000407
	GTGANTG10	8	(+)	GTGA	S000378
	CACTFTPPCA1	15	(-)	YACT	S000449
	BIHD1OS	17	(+)	TGTCA	S000498
	WRKY71OS	18	(-)	TGAC	S000447
	GTGANTG10	19	(-)	GTGA	S000378
	CACTFTPPCA1	23	(+)	YACT	S000449
	WBOXHVISO1	33	(-)	TGACT	S000442
	WBOXNTERF3	33	(-)	TGACY	S000457
	WBOXATNPR1	34	(-)	TTGAC	S000390
	WRKY71OS	34	(-)	TGAC	S000447
	SEF3MOTIFGM	37	(+)	AACCCA	S000115
	CCAATBOX1	40	(+)	CCAAT	S000030
	EBOXBNNAPA	41	(-)	CANNTG	S000144
	MYCCONSENSUSAT	41	(-)	CANNTG	S000407
	CAATBOX1	41	(+)	CAAT	S000028
	EBOXBNNAPA	41	(+)	CANNTG	S000144
	MYCCONSENSUSAT	41	(+)	CANNTG	S000407
	CAATBOX1	43	(-)	CAAT	S000028
	WBOXATNPR1	44	(+)	TTGAC	S000390
	BIHD1OS	45	(-)	TGTCA	S000498
	WRKY71OS	45	(+)	TGAC	S000447
	CAATBOX1	73	(-)	CAAT	S000028
	CCAATBOX1	73	(-)	CCAAT	S000030
	EBOXBNNAPA	95	(-)	CANNTG	S000144
	DPBFCOREDCDC3	95	(-)	ACACNNG	S000292
	MYCCONSENSUSAT	95	(-)	CANNTG	S000407
	EBOXBNNAPA	95	(+)	CANNTG	S000144
	MYCCONSENSUSAT	95	(+)	CANNTG	S000407
	CACTFTPPCA1	97	(-)	YACT	S000449
	RAV1AAT	99	(-)	CAACA	S000314
	MYBCORE	104	(-)	CNGTTR	S000176
	ARR1AT	109	(+)	NGATT	S000454
	CAATBOX1	111	(-)	CAAT	S000028
	CCAATBOX1	111	(-)	CCAAT	S000030
	ELRECOREPCRP1	114	(-)	TTGACC	S000142
	WBOXNTERF3	114	(-)	TGACY	S000457
	WBOXATNPR1	115	(-)	TTGAC	S000390
	WRKY71OS	115	(-)	TGAC	S000447
	MYBST1	125	(+)	GGATA	S000180
	GATABOX	126	(+)	GATA	S000039
	CACTFTPPCA1	128	(+)	YACT	S000449
	GT1CONSENSUS	145	(-)	GRWAAW	S000198
	GTGANTG10	149	(-)	GTGA	S000378
	DPBFCOREDCDC3	156	(+)	ACACNNG	S000292
	DOFCOREZM	170	(+)	AAAG	S000265
	ARR1AT	180	(+)	NGATT	S000454
	-300ELEMENT	182	(-)	TGHAAARK	S000122
	GT1CONSENSUS	207	(-)	GRWAAW	S000198
	LTRE1HVBLT49	212	(+)	CCGAAA	S000250
	GT1CONSENSUS	214	(+)	GRWAAW	S000198
	GT1GMSCAM4	214	(+)	GAAAAA	S000453
	ARR1AT	218	(-)	NGATT	S000454
	NODCON2GM	234	(-)	CTCTT	S000462
	OSE2ROOTNODULE	234	(-)	CTCTT	S000468
	CACTFTPPCA1	237	(-)	YACT	S000449
	GTGANTG10	240	(+)	GTGA	S000378
	ARR1AT	247	(-)	NGATT	S000454
	GT1CONSENSUS	251	(-)	GRWAAW	S000198
	CACTFTPPCA1	259	(-)	YACT	S000449
	GTGANTG10	260	(+)	GTGA	S000378
	CACTFTPPCA1	273	(+)	YACT	S000449
	CACTFTPPCA1	283	(-)	YACT	S000449
	ARR1AT	286	(-)	NGATT	S000454
	EECCRCAH1	293	(+)	GANTTNC	S000494
	SORLIP1AT	301	(+)	GCCAC	S000482
	CACTFTPPCA1	303	(+)	YACT	S000449
	CACTFTPPCA1	306	(+)	YACT	S000449
	DOFCOREZM	308	(-)	AAAG	S000265
	GTGANTG10	311	(-)	GTGA	S000378
	TATABOX5	316	(-)	TTATTT	S000203
	POLASIG1	317	(+)	AATAAA	S000080
	SEBFCONSSTPR10A	329	(+)	YTGTCWC	S000391
	BIHD1OS	330	(+)	TGTCA	S000498
	WRKY71OS	331	(-)	TGAC	S000447
	GTGANTG10	332	(-)	GTGA	S000378
	EBOXBNNAPA	333	(-)	CANNTG	S000144
	MYCCONSENSUSAT	333	(-)	CANNTG	S000407
	EBOXBNNAPA	333	(+)	CANNTG	S000144
	MYCCONSENSUSAT	333	(+)	CANNTG	S000407
	CACTFTPPCA1	333	(+)	YACT	S000449
	CAATBOX1	352	(-)	CAAT	S000028
	LTRECOREATCOR15	374	(-)	CCGAC	S000153
	DRE2COREZMRAB17	374	(-)	ACCGAC	S000402
	DRECRTCOREAT	374	(-)	RCCGAC	S000418
	CBFHV	374	(-)	RYCGAC	S000497
	WBOXNTERF3	377	(-)	TGACY	S000457
	WRKY71OS	378	(-)	TGAC	S000447
	S1FBOXSORPS1L21	381	(+)	ATGGTA	S000223
	ARR1AT	386	(+)	NGATT	S000454
	AMYBOX1	389	(-)	TAACARA	S000020
	MYBGAHV	389	(-)	TAACAAA	S000181
	GAREAT	389	(-)	TAACAAR	S000439
	CACTFTPPCA1	397	(-)	YACT	S000449
	CACTFTPPCA1	407	(+)	YACT	S000449
	CACTFTPPCA1	410	(+)	YACT	S000449
	CACTFTPPCA1	413	(+)	YACT	S000449
	BOXIINTPATPB	416	(-)	ATAGAA	S000296
	GATABOX	419	(-)	GATA	S000039
	CAATBOX1	423	(-)	CAAT	S000028
	CCAATBOX1	423	(-)	CCAAT	S000030
	GTGANTG10	427	(+)	GTGA	S000378
	MYB2AT	439	(-)	TAACTG	S000177
	MYB2CONSENSUSAT	439	(-)	YAACKG	S000409
	MYBCORE	439	(+)	CNGTTR	S000176
	EBOXBNNAPA	447	(-)	CANNTG	S000144
	MYCCONSENSUSAT	447	(-)	CANNTG	S000407
	EBOXBNNAPA	447	(+)	CANNTG	S000144
	MYCCONSENSUSAT	447	(+)	CANNTG	S000407
	CACTFTPPCA1	447	(+)	YACT	S000449
	MYBCORE	463	(-)	CNGTTR	S000176
	RAV1AAT	463	(+)	CAACA	S000314
	POLLEN1LELAT52	467	(+)	AGAAA	S000245
	HEXAMERATH4	473	(-)	CCGTCG	S000146
	CGACGOSAMY3	473	(+)	CGACG	S000205
	CPBCSPOR	483	(-)	TATTAG	S000491
	CIACADIANLELHC	492	(-)	CAANNNNATC	S000252
	MYBCORE	505	(+)	CNGTTR	S000176
	RAV1AAT	506	(-)	CAACA	S000314
	GT1CONSENSUS	520	(+)	GRWAAW	S000198
	GT1CONSENSUS	521	(+)	GRWAAW	S000198
	POLLEN1LELAT52	532	(+)	AGAAA	S000245
	CAATBOX1	536	(-)	CAAT	S000028
	ANAERO2CONSENSUS	546	(-)	AGCAGC	S000478
	ANAERO2CONSENSUS	549	(-)	AGCAGC	S000478
	ANAERO2CONSENSUS	552	(-)	AGCAGC	S000478
	LTRECOREATCOR15	558	(-)	CCGAC	S000153
	CURECORECR	571	(-)	GTAC	S000493
	CURECORECR	571	(+)	GTAC	S000493
	EBOXBNNAPA	577	(-)	CANNTG	S000144
	MYCCONSENSUSAT	577	(-)	CANNTG	S000407
	EBOXBNNAPA	577	(+)	CANNTG	S000144
	MYCCONSENSUSAT	577	(+)	CANNTG	S000407
	SORLREP3AT	581	(+)	TGTATATAT	S000488
	CAATBOX1	592	(+)	CAAT	S000028
	BOXIINTPATPB	594	(+)	ATAGAA	S000296
	SBOXATRBCS	612	(-)	CACCTCCA	S000500
	SV40COREENHAN	630	(-)	GTGGWWHG	S000123
	POLLEN1LELAT52	639	(+)	AGAAA	S000245
	CAATBOX1	643	(-)	CAAT	S000028
	DOFCOREZM	647	(-)	AAAG	S000265
	ANAERO2CONSENSUS	658	(-)	AGCAGC	S000478
	DOFCOREZM	668	(-)	AAAG	S000265
	POLLEN1LELAT52	669	(-)	AGAAA	S000245
	BOXIINTPATPB	670	(-)	ATAGAA	S000296
	ANAERO2CONSENSUS	678	(+)	AGCAGC	S000478
	EBOXBNNAPA	680	(-)	CANNTG	S000144
	MYCCONSENSUSAT	680	(-)	CANNTG	S000407
	EBOXBNNAPA	680	(+)	CANNTG	S000144
	MYCCONSENSUSAT	680	(+)	CANNTG	S000407
	S1FBOXSORPS1L21	688	(+)	ATGGTA	S000223
	GT1CONSENSUS	690	(+)	GRWAAW	S000198
	GT1CONSENSUS	703	(+)	GRWAAW	S000198
	QELEMENTZMZM13	714	(+)	AGGTCA	S000254
	WBOXNTERF3	715	(-)	TGACY	S000457
	WBOXNTCHN48	715	(-)	CTGACY	S000508
	WRKY71OS	716	(-)	TGAC	S000447
	EBOXBNNAPA	718	(-)	CANNTG	S000144
	MYCCONSENSUSAT	718	(-)	CANNTG	S000407
	EBOXBNNAPA	718	(+)	CANNTG	S000144
	MYCCONSENSUSAT	718	(+)	CANNTG	S000407
	DOFCOREZM	724	(+)	AAAG	S000265
	GTGANTG10	739	(-)	GTGA	S000378
	CAATBOX1	757	(-)	CAAT	S000028
	ARR1AT	764	(+)	NGATT	S000454
	DOFCOREZM	788	(-)	AAAG	S000265
	E2FCONSENSUS	790	(+)	WTTSSCSS	S000476
	MYBCORE	813	(+)	CNGTTR	S000176
	RAV1AAT	817	(-)	CAACA	S000314
	CACTFTPPCA1	823	(+)	YACT	S000449
	SITEIIATCYTC	846	(+)	TGGGCY	S000474
	E2FCONSENSUS	847	(-)	WTTSSCSS	S000476
	SORLIP2AT	847	(+)	GGGCC	S000483
	CCAATBOX1	850	(+)	CCAAT	S000030
	CAATBOX1	851	(+)	CAAT	S000028
Prupe.7G045500.1	ACGTABREMOTIFA2OSEM	25	(-)	ACGTGKC	S000394
	GADOWNAT	25	(-)	ACGTGTC	S000438
	QARBNEXTA	26	(-)	AACGTGT	S000244
	ABRERATCAL	26	(-)	MACGYGB	S000507
	ABRELATERD1	27	(-)	ACGTG	S000414
	T/GBOXATPIN2	27	(-)	AACGTG	S000458
	PRECONSCRHSP70A	27	(-)	SCGAYNRNNNNNNNNNNNNNNNHD	S000506
	ACGTATERD1	28	(-)	ACGT	S000415
	ACGTATERD1	28	(+)	ACGT	S000415
	GT1CONSENSUS	55	(+)	GRWAAW	S000198
	PRECONSCRHSP70A	90	(+)	SCGAYNRNNNNNNNNNNNNNNNHD	S000506
	ARR1AT	112	(-)	NGATT	S000454
	GATABOX	117	(-)	GATA	S000039
	ACGTATERD1	124	(-)	ACGT	S000415
	ACGTATERD1	124	(+)	ACGT	S000415
	SV40COREENHAN	125	(-)	GTGGWWHG	S000123
	CGACGOSAMY3	145	(+)	CGACG	S000205
	CGACGOSAMY3	171	(-)	CGACG	S000205
	SEF4MOTIFGM7S	186	(-)	RTTTTTR	S000103
	CGACGOSAMY3	192	(+)	CGACG	S000205
	CGACGOSAMY3	195	(+)	CGACG	S000205
	ACGTATERD1	197	(-)	ACGT	S000415
	ACGTATERD1	197	(+)	ACGT	S000415
	GATABOX	209	(+)	GATA	S000039
	CACTFTPPCA1	212	(-)	YACT	S000449
	GTGANTG10	213	(+)	GTGA	S000378
	GATABOX	215	(+)	GATA	S000039
	GATABOX	217	(-)	GATA	S000039
	ASF1MOTIFCAMV	220	(-)	TGACG	S000024
	WRKY71OS	221	(-)	TGAC	S000447
	GT1CONSENSUS	224	(-)	GRWAAW	S000198
	POLLEN1LELAT52	226	(-)	AGAAA	S000245
	BIHD1OS	232	(+)	TGTCA	S000498
	WBOXATNPR1	233	(-)	TTGAC	S000390
	WRKY71OS	233	(-)	TGAC	S000447
	TAAAGSTKST1	250	(+)	TAAAG	S000387
	DOFCOREZM	251	(+)	AAAG	S000265
	NODCON1GM	251	(+)	AAAGAT	S000461
	OSE1ROOTNODULE	251	(+)	AAAGAT	S000467
	EBOXBNNAPA	266	(-)	CANNTG	S000144
	MYCCONSENSUSAT	266	(-)	CANNTG	S000407
	MYB2CONSENSUSAT	266	(-)	YAACKG	S000409
	EBOXBNNAPA	266	(+)	CANNTG	S000144
	MYBCORE	266	(+)	CNGTTR	S000176
	MYCCONSENSUSAT	266	(+)	CANNTG	S000407
	SORLIP1AT	274	(+)	GCCAC	S000482
	CACTFTPPCA1	276	(+)	YACT	S000449
	DOFCOREZM	281	(-)	AAAG	S000265
	DOFCOREZM	289	(+)	AAAG	S000265
	ANAERO2CONSENSUS	295	(-)	AGCAGC	S000478
	EBOXBNNAPA	306	(-)	CANNTG	S000144
	MYCCONSENSUSAT	306	(-)	CANNTG	S000407
	CAATBOX1	306	(+)	CAAT	S000028
	EBOXBNNAPA	306	(+)	CANNTG	S000144
	MYCCONSENSUSAT	306	(+)	CANNTG	S000407
	CAATBOX1	308	(-)	CAAT	S000028
	ANAERO2CONSENSUS	311	(-)	AGCAGC	S000478
	WBBOXPCWRKY1	319	(-)	TTTGACY	S000310
	WBOXHVISO1	319	(-)	TGACT	S000442
	WBOXNTERF3	319	(-)	TGACY	S000457
	WBOXATNPR1	320	(-)	TTGAC	S000390
	WRKY71OS	320	(-)	TGAC	S000447
	INRNTPSADB	323	(-)	YTCANTYY	S000395
	CAATBOX1	325	(-)	CAAT	S000028
	DOFCOREZM	329	(+)	AAAG	S000265
	NODCON1GM	329	(+)	AAAGAT	S000461
	OSE1ROOTNODULE	329	(+)	AAAGAT	S000467
	INTRONLOWER	336	(+)	TGCAGG	S000086
	CACTFTPPCA1	342	(-)	YACT	S000449
	SITEIIATCYTC	344	(+)	TGGGCY	S000474
	MYBCORE	352	(-)	CNGTTR	S000176
	ARR1AT	359	(+)	NGATT	S000454
	POLASIG1	362	(-)	AATAAA	S000080
	CPBCSPOR	364	(+)	TATTAG	S000491
	GT1CONSENSUS	370	(+)	GRWAAW	S000198
	2SSEEDPROTBANAPA	378	(+)	CAAACAC	S000143
	CANBNNAPA	378	(+)	CNAACAC	S000148
	CACTFTPPCA1	382	(+)	YACT	S000449
	MYBCORE	393	(+)	CNGTTR	S000176
	RAV1AAT	394	(-)	CAACA	S000314
	MYB2AT	412	(-)	TAACTG	S000177
	MYB2CONSENSUSAT	412	(-)	YAACKG	S000409
	MYBCORE	412	(+)	CNGTTR	S000176
	CACTFTPPCA1	428	(-)	YACT	S000449
	MYBCORE	436	(-)	CNGTTR	S000176
	RAV1AAT	436	(+)	CAACA	S000314
	SURECOREATSULTR11	451	(+)	GAGAC	S000499
	CPBCSPOR	456	(-)	TATTAG	S000491
	POLASIG3	467	(-)	AATAAT	S000088
	TATABOX5	468	(+)	TTATTT	S000203
	CACTFTPPCA1	479	(-)	YACT	S000449
	DOFCOREZM	485	(+)	AAAG	S000265
	ACGTATERD1	489	(-)	ACGT	S000415
	ABRELATERD1	489	(+)	ACGTG	S000414
	ACGTATERD1	489	(+)	ACGT	S000415
	SV40COREENHAN	491	(+)	GTGGWWHG	S000123
	DOFCOREZM	495	(+)	AAAG	S000265
	-300ELEMENT	503	(+)	TGHAAARK	S000122
	GT1CONSENSUS	504	(+)	GRWAAW	S000198
	GT1GMSCAM4	504	(+)	GAAAAA	S000453
	CAATBOX1	509	(-)	CAAT	S000028
	MYB2AT	520	(-)	TAACTG	S000177
	MYB2CONSENSUSAT	520	(-)	YAACKG	S000409
	MYBCORE	520	(+)	CNGTTR	S000176
	CACTFTPPCA1	524	(+)	YACT	S000449
	CACTFTPPCA1	534	(-)	YACT	S000449
	SORLIP1AT	535	(-)	GCCAC	S000482
	CACTFTPPCA1	540	(-)	YACT	S000449
	INTRONLOWER	546	(-)	TGCAGG	S000086
	ROOTMOTIFTAPOX1	557	(+)	ATATT	S000098
	GATABOX	566	(+)	GATA	S000039
	DOFCOREZM	574	(-)	AAAG	S000265
	EBOXBNNAPA	580	(-)	CANNTG	S000144
	MYCCONSENSUSAT	580	(-)	CANNTG	S000407
	EBOXBNNAPA	580	(+)	CANNTG	S000144
	MYCCONSENSUSAT	580	(+)	CANNTG	S000407
	CAREOSREP1	589	(-)	CAACTC	S000421
	EECCRCAH1	589	(+)	GANTTNC	S000494
	INTRONLOWER	596	(+)	TGCAGG	S000086
	CACTFTPPCA1	620	(+)	YACT	S000449
	CPBCSPOR	644	(+)	TATTAG	S000491
	ANAERO2CONSENSUS	651	(+)	AGCAGC	S000478
	MYB1AT	662	(-)	WAACCA	S000408
	CACTFTPPCA1	666	(+)	YACT	S000449
	CACTFTPPCA1	670	(-)	YACT	S000449
	CURECORECR	671	(-)	GTAC	S000493
	CURECORECR	671	(+)	GTAC	S000493
	CACTFTPPCA1	672	(+)	YACT	S000449
	QELEMENTZMZM13	687	(+)	AGGTCA	S000254
	WBOXNTERF3	688	(-)	TGACY	S000457
	WBOXNTCHN48	688	(-)	CTGACY	S000508
	WRKY71OS	689	(-)	TGAC	S000447
	TAAAGSTKST1	695	(+)	TAAAG	S000387
	DOFCOREZM	696	(+)	AAAG	S000265
	GTGANTG10	712	(-)	GTGA	S000378
	EBOXBNNAPA	713	(-)	CANNTG	S000144
	MYCCONSENSUSAT	713	(-)	CANNTG	S000407
	EBOXBNNAPA	713	(+)	CANNTG	S000144
	RAV1BAT	713	(+)	CACCTG	S000315
	MYCCONSENSUSAT	713	(+)	CANNTG	S000407
	SP8BFIBSP8BIB	726	(+)	TACTATT	S000184
	CACTFTPPCA1	726	(+)	YACT	S000449
	CAATBOX1	730	(-)	CAAT	S000028
	ROOTMOTIFTAPOX1	771	(-)	ATATT	S000098
	ROOTMOTIFTAPOX1	772	(+)	ATATT	S000098
	CAATBOX1	774	(-)	CAAT	S000028
	ANAERO2CONSENSUS	793	(-)	AGCAGC	S000478
	GT1CONSENSUS	817	(-)	GRWAAW	S000198
	CACTFTPPCA1	831	(-)	YACT	S000449
	GTGANTG10	832	(+)	GTGA	S000378
Prupe.6G262300.3	MYBPZM	16	(+)	CCWACC	S000179
	DOFCOREZM	26	(-)	AAAG	S000265
	BIHD1OS	30	(+)	TGTCA	S000498
	WBOXATNPR1	31	(-)	TTGAC	S000390
	WRKY71OS	31	(-)	TGAC	S000447
	CAATBOX1	33	(+)	CAAT	S000028
	ARR1AT	34	(-)	NGATT	S000454
	BIHD1OS	39	(+)	TGTCA	S000498
	WBOXATNPR1	40	(-)	TTGAC	S000390
	WRKY71OS	40	(-)	TGAC	S000447
	CIACADIANLELHC	42	(+)	CAANNNNATC	S000252
	GATABOX	48	(-)	GATA	S000039
	CGACGOSAMY3	51	(-)	CGACG	S000205
	EBOXBNNAPA	68	(-)	CANNTG	S000144
	MYCCONSENSUSAT	68	(-)	CANNTG	S000407
	EBOXBNNAPA	68	(+)	CANNTG	S000144
	MYCCONSENSUSAT	68	(+)	CANNTG	S000407
	WBOXNTERF3	75	(-)	TGACY	S000457
	WRKY71OS	76	(-)	TGAC	S000447
	GTGANTG10	77	(-)	GTGA	S000378
	CACTFTPPCA1	78	(+)	YACT	S000449
	GTGANTG10	86	(+)	GTGA	S000378
	ARR1AT	94	(+)	NGATT	S000454
	DOFCOREZM	101	(-)	AAAG	S000265
	NODCON2GM	119	(+)	CTCTT	S000462
	OSE2ROOTNODULE	119	(+)	CTCTT	S000468
	DOFCOREZM	121	(-)	AAAG	S000265
	GTGANTG10	125	(+)	GTGA	S000378
	ANAERO2CONSENSUS	128	(+)	AGCAGC	S000478
	DOFCOREZM	136	(+)	AAAG	S000265
	NODCON1GM	136	(+)	AAAGAT	S000461
	OSE1ROOTNODULE	136	(+)	AAAGAT	S000467
	GATABOX	139	(+)	GATA	S000039
	-10PEHVPSBD	165	(+)	TATTCT	S000392
	GTGANTG10	172	(+)	GTGA	S000378
	WBOXHVISO1	173	(+)	TGACT	S000442
	WRKY71OS	173	(+)	TGAC	S000447
	WBOXNTERF3	173	(+)	TGACY	S000457
	MYBCORE	185	(+)	CNGTTR	S000176
	RAV1AAT	186	(-)	CAACA	S000314
	ASF1MOTIFCAMV	199	(-)	TGACG	S000024
	WBOXATNPR1	200	(-)	TTGAC	S000390
	WRKY71OS	200	(-)	TGAC	S000447
	DOFCOREZM	203	(+)	AAAG	S000265
	GATABOX	212	(+)	GATA	S000039
	ARR1AT	220	(+)	NGATT	S000454
	CAATBOX1	222	(-)	CAAT	S000028
	CCAATBOX1	222	(-)	CCAAT	S000030
	ANAERO2CONSENSUS	232	(+)	AGCAGC	S000478
	ARR1AT	253	(-)	NGATT	S000454
	WBOXHVISO1	264	(+)	TGACT	S000442
	WRKY71OS	264	(+)	TGAC	S000447
	WBOXNTERF3	264	(+)	TGACY	S000457
	PRECONSCRHSP70A	273	(-)	SCGAYNRNNNNNNNNNNNNNNNHD	S000506
	DOFCOREZM	276	(+)	AAAG	S000265
	EBOXBNNAPA	287	(-)	CANNTG	S000144
	MYCCONSENSUSAT	287	(-)	CANNTG	S000407
	EBOXBNNAPA	287	(+)	CANNTG	S000144
	MYCCONSENSUSAT	287	(+)	CANNTG	S000407
	LTRECOREATCOR15	292	(-)	CCGAC	S000153
	SURECOREATSULTR11	306	(-)	GAGAC	S000499
	NODCON2GM	315	(+)	CTCTT	S000462
	OSE2ROOTNODULE	315	(+)	CTCTT	S000468
	DOFCOREZM	317	(-)	AAAG	S000265
	TAAAGSTKST1	317	(-)	TAAAG	S000387
	GATABOX	323	(+)	GATA	S000039
	S1FBOXSORPS1L21	325	(-)	ATGGTA	S000223
	GTGANTG10	347	(+)	GTGA	S000378
	WBOXHVISO1	348	(+)	TGACT	S000442
	WRKY71OS	348	(+)	TGAC	S000447
	WBOXNTERF3	348	(+)	TGACY	S000457
	GTGANTG10	368	(+)	GTGA	S000378
	ASF1MOTIFCAMV	369	(+)	TGACG	S000024
	WRKY71OS	369	(+)	TGAC	S000447
	REBETALGLHCB21	372	(+)	CGGATA	S000363
	MYBST1	373	(+)	GGATA	S000180
	GATABOX	374	(+)	GATA	S000039
	CACTFTPPCA1	377	(-)	YACT	S000449
	GT1CONSENSUS	381	(-)	GRWAAW	S000198
	GT1GMSCAM4	381	(-)	GAAAAA	S000453
	LTRE1HVBLT49	383	(-)	CCGAAA	S000250
	DOFCOREZM	396	(-)	AAAG	S000265
	POLLEN1LELAT52	401	(+)	AGAAA	S000245
	DOFCOREZM	403	(+)	AAAG	S000265
	DOFCOREZM	410	(-)	AAAG	S000265
	POLLEN1LELAT52	411	(-)	AGAAA	S000245
	GTGANTG10	422	(+)	GTGA	S000378
	WBOXHVISO1	426	(-)	TGACT	S000442
	WBOXNTERF3	426	(-)	TGACY	S000457
	WRKY71OS	427	(-)	TGAC	S000447
	CAATBOX1	430	(-)	CAAT	S000028
	RAV1AAT	432	(-)	CAACA	S000314
	ROOTMOTIFTAPOX1	455	(+)	ATATT	S000098
	CAATBOX1	460	(+)	CAAT	S000028
	GT1CONSENSUS	464	(+)	GRWAAW	S000198
	MYBCORE	474	(+)	CNGTTR	S000176
	CACTFTPPCA1	479	(-)	YACT	S000449
	CURECORECR	480	(-)	GTAC	S000493
	CURECORECR	480	(+)	GTAC	S000493
	CACTFTPPCA1	481	(+)	YACT	S000449
	DOFCOREZM	488	(+)	AAAG	S000265
	ARR1AT	503	(+)	NGATT	S000454
	ROOTMOTIFTAPOX1	516	(+)	ATATT	S000098
	CAATBOX1	527	(+)	CAAT	S000028
	BIHD1OS	530	(-)	TGTCA	S000498
	WRKY71OS	530	(+)	TGAC	S000447
	E2FCONSENSUS	536	(+)	WTTSSCSS	S000476
	CAATBOX1	548	(-)	CAAT	S000028
	CCAATBOX1	548	(-)	CCAAT	S000030
	NODCON2GM	553	(+)	CTCTT	S000462
	OSE2ROOTNODULE	553	(+)	CTCTT	S000468
	DOFCOREZM	564	(+)	AAAG	S000265
	WBOXNTCHN48	568	(+)	CTGACY	S000508
	QELEMENTZMZM13	569	(-)	AGGTCA	S000254
	WRKY71OS	569	(+)	TGAC	S000447
	WBOXNTERF3	569	(+)	TGACY	S000457
	CACTFTPPCA1	583	(+)	YACT	S000449
	SORLIP2AT	599	(+)	GGGCC	S000483
	CACTFTPPCA1	620	(+)	YACT	S000449
	WBOXNTCHN48	622	(+)	CTGACY	S000508
	WRKY71OS	623	(+)	TGAC	S000447
	WBOXNTERF3	623	(+)	TGACY	S000457
	ARR1AT	631	(-)	NGATT	S000454
	TBOXATGAPB	634	(-)	ACTTTG	S000383
	DOFCOREZM	635	(+)	AAAG	S000265
	ARR1AT	641	(-)	NGATT	S000454
	TGACGTVMAMY	652	(-)	TGACGT	S000377
	ACGTATERD1	652	(-)	ACGT	S000415
	HEXMOTIFTAH3H4	652	(+)	ACGTCA	S000053
	ACGTATERD1	652	(+)	ACGT	S000415
	ASF1MOTIFCAMV	653	(-)	TGACG	S000024
	WBOXATNPR1	654	(-)	TTGAC	S000390
	WRKY71OS	654	(-)	TGAC	S000447
	DOFCOREZM	657	(+)	AAAG	S000265
	POLLEN1LELAT52	659	(+)	AGAAA	S000245
	POLLEN1LELAT52	674	(+)	AGAAA	S000245
	TATABOX5	676	(-)	TTATTT	S000203
	EBOXBNNAPA	682	(-)	CANNTG	S000144
	MYCCONSENSUSAT	682	(-)	CANNTG	S000407
	EBOXBNNAPA	682	(+)	CANNTG	S000144
	MYCCONSENSUSAT	682	(+)	CANNTG	S000407
	ARFAT	688	(-)	TGTCTC	S000270
	SEBFCONSSTPR10A	688	(-)	YTGTCWC	S000391
	SURECOREATSULTR11	688	(+)	GAGAC	S000499
	WBOXHVISO1	694	(-)	TGACT	S000442
	WBOXNTERF3	694	(-)	TGACY	S000457
	WBOXATNPR1	695	(-)	TTGAC	S000390
	WRKY71OS	695	(-)	TGAC	S000447
	BIHD1OS	719	(-)	TGTCA	S000498
	WRKY71OS	719	(+)	TGAC	S000447
	NTBBF1ARROLB	726	(-)	ACTTTA	S000273
	TAAAGSTKST1	726	(+)	TAAAG	S000387
	DOFCOREZM	727	(+)	AAAG	S000265
	WBOXHVISO1	729	(-)	TGACT	S000442
	WBOXNTERF3	729	(-)	TGACY	S000457
	WBOXATNPR1	730	(-)	TTGAC	S000390
	WRKY71OS	730	(-)	TGAC	S000447
	CAATBOX1	732	(+)	CAAT	S000028
	ANAERO2CONSENSUS	736	(-)	AGCAGC	S000478
	POLLEN2LELAT52	754	(-)	TCCACCATA	S000246
	ARR1AT	762	(-)	NGATT	S000454
	MYBCORE	767	(+)	CNGTTR	S000176
	RAV1AAT	768	(-)	CAACA	S000314
	IBOXCORE	773	(-)	GATAA	S000199
	GATABOX	774	(-)	GATA	S000039
	GTGANTG10	776	(-)	GTGA	S000378
	CACTFTPPCA1	777	(+)	YACT	S000449
	CACTFTPPCA1	781	(-)	YACT	S000449
	SORLIP1AT	782	(-)	GCCAC	S000482
	SORLIP1AT	790	(+)	GCCAC	S000482
	RAV1AAT	798	(+)	CAACA	S000314
	DOFCOREZM	808	(+)	AAAG	S000265
	CACTFTPPCA1	810	(-)	YACT	S000449
	SURECOREATSULTR11	821	(+)	GAGAC	S000499
	REBETALGLHCB21	826	(+)	CGGATA	S000363
	MYBST1	827	(+)	GGATA	S000180
	GATABOX	828	(+)	GATA	S000039
	CURECORECR	833	(-)	GTAC	S000493
	CURECORECR	833	(+)	GTAC	S000493
	CACTFTPPCA1	834	(+)	YACT	S000449
	DOFCOREZM	840	(-)	AAAG	S000265
	EBOXBNNAPA	856	(-)	CANNTG	S000144
	MYCCONSENSUSAT	856	(-)	CANNTG	S000407
	EBOXBNNAPA	856	(+)	CANNTG	S000144
	MYCCONSENSUSAT	856	(+)	CANNTG	S000407
	NODCON2GM	866	(+)	CTCTT	S000462
	OSE2ROOTNODULE	866	(+)	CTCTT	S000468
	GAREAT	868	(-)	TAACAAR	S000439
	TAAAGSTKST1	873	(+)	TAAAG	S000387
	DOFCOREZM	874	(+)	AAAG	S000265
	PRECONSCRHSP70A	885	(-)	SCGAYNRNNNNNNNNNNNNNNNHD	S000506
	ABRERATCAL	886	(-)	MACGYGB	S000507
	RHERPATEXPA7	886	(+)	KCACGW	S000512
	CACGTGMOTIF	887	(-)	CACGTG	S000042
	EBOXBNNAPA	887	(-)	CANNTG	S000144
	MYCCONSENSUSAT	887	(-)	CANNTG	S000407
	ABRELATERD1	887	(-)	ACGTG	S000414
	CACGTGMOTIF	887	(+)	CACGTG	S000042
	EBOXBNNAPA	887	(+)	CANNTG	S000144
	MYCCONSENSUSAT	887	(+)	CANNTG	S000407
	ACGTATERD1	888	(-)	ACGT	S000415
	RHERPATEXPA7	888	(-)	KCACGW	S000512
	ABRELATERD1	888	(+)	ACGTG	S000414
	ACGTATERD1	888	(+)	ACGT	S000415
	GTGANTG10	890	(+)	GTGA	S000378
	ARR1AT	891	(+)	NGATT	S000454
	MYBCORE	899	(+)	CNGTTR	S000176
	ARR1AT	915	(-)	NGATT	S000454
	TAAAGSTKST1	946	(+)	TAAAG	S000387
	DOFCOREZM	947	(+)	AAAG	S000265
	NODCON1GM	947	(+)	AAAGAT	S000461
	OSE1ROOTNODULE	947	(+)	AAAGAT	S000467
	GATABOX	950	(+)	GATA	S000039
	GT1CONSENSUS	957	(+)	GRWAAW	S000198
	GT1CONSENSUS	958	(+)	GRWAAW	S000198
	WBOXATNPR1	969	(+)	TTGAC	S000390
	HEXMOTIFTAH3H4	970	(-)	ACGTCA	S000053
	ASF1MOTIFCAMV	970	(+)	TGACG	S000024
	TGACGTVMAMY	970	(+)	TGACGT	S000377
	WRKY71OS	970	(+)	TGAC	S000447
	ACGTATERD1	972	(-)	ACGT	S000415
	ACGTATERD1	972	(+)	ACGT	S000415
	SORLIP1AT	989	(-)	GCCAC	S000482
	EBOXBNNAPA	993	(-)	CANNTG	S000144
	MYCCONSENSUSAT	993	(-)	CANNTG	S000407
	EBOXBNNAPA	993	(+)	CANNTG	S000144
	MYCCONSENSUSAT	993	(+)	CANNTG	S000407
	QELEMENTZMZM13	1000	(+)	AGGTCA	S000254
	WBOXNTERF3	1001	(-)	TGACY	S000457
	WBOXNTCHN48	1001	(-)	CTGACY	S000508
	WRKY71OS	1002	(-)	TGAC	S000447
	ARR1AT	1005	(+)	NGATT	S000454
	INRNTPSADB	1017	(-)	YTCANTYY	S000395
	GATABOX	1028	(+)	GATA	S000039
	ROOTMOTIFTAPOX1	1029	(+)	ATATT	S000098
	CAATBOX1	1031	(-)	CAAT	S000028
	MYBCORE	1035	(+)	CNGTTR	S000176
	RAV1AAT	1036	(-)	CAACA	S000314
	AMYBOX2	1050	(-)	TATCCAT	S000021
	TATCCAYMOTIFOSRAMY3D	1050	(-)	TATCCAY	S000256
	TATCCAOSAMY	1051	(-)	TATCCA	S000403
	MYBST1	1052	(+)	GGATA	S000180
	GATABOX	1053	(+)	GATA	S000039
	-300ELEMENT	1057	(+)	TGHAAARK	S000122
	PYRIMIDINEBOXOSRAMY1A	1059	(-)	CCTTTT	S000259
	DOFCOREZM	1060	(+)	AAAG	S000265
	ROOTMOTIFTAPOX1	1069	(-)	ATATT	S000098
	GATABOX	1071	(-)	GATA	S000039
	E2FCONSENSUS	1078	(+)	WTTSSCSS	S000476
	SORLIP2AT	1081	(-)	GGGCC	S000483
	TAAAGSTKST1	1086	(+)	TAAAG	S000387
	DOFCOREZM	1087	(+)	AAAG	S000265
	NODCON2GM	1108	(+)	CTCTT	S000462
	OSE2ROOTNODULE	1108	(+)	CTCTT	S000468
	ACGTATERD1	1116	(-)	ACGT	S000415
	ACGTATERD1	1116	(+)	ACGT	S000415
	ACGTABOX	1123	(-)	TACGTA	S000130
	ACGTABOX	1123	(+)	TACGTA	S000130
	ACGTATERD1	1124	(-)	ACGT	S000415
	ACGTATERD1	1124	(+)	ACGT	S000415
	NODCON2GM	1144	(-)	CTCTT	S000462
	OSE2ROOTNODULE	1144	(-)	CTCTT	S000468
	SITEIIATCYTC	1147	(-)	TGGGCY	S000474
	CAATBOX1	1152	(-)	CAAT	S000028
	CCAATBOX1	1152	(-)	CCAAT	S000030
	E2FCONSENSUS	1152	(+)	WTTSSCSS	S000476
	POLLEN1LELAT52	1168	(+)	AGAAA	S000245
	POLLEN1LELAT52	1201	(+)	AGAAA	S000245
	DOFCOREZM	1203	(+)	AAAG	S000265
	CACTFTPPCA1	1205	(-)	YACT	S000449
	DOFCOREZM	1216	(-)	AAAG	S000265
	DOFCOREZM	1227	(-)	AAAG	S000265
	SEF4MOTIFGM7S	1236	(+)	RTTTTTR	S000103
	SURECOREATSULTR11	1244	(-)	GAGAC	S000499
	GATABOX	1268	(+)	GATA	S000039
	EECCRCAH1	1281	(-)	GANTTNC	S000494
	CAATBOX1	1282	(+)	CAAT	S000028
	ERELEE4	1283	(+)	AWTTCAAA	S000037
	TBOXATGAPB	1287	(-)	ACTTTG	S000383
	DOFCOREZM	1288	(+)	AAAG	S000265
	LTRECOREATCOR15	1291	(-)	CCGAC	S000153
	TAAAGSTKST1	1311	(+)	TAAAG	S000387
	DOFCOREZM	1312	(+)	AAAG	S000265
	DOFCOREZM	1321	(+)	AAAG	S000265
	NODCON2GM	1322	(-)	CTCTT	S000462
	OSE2ROOTNODULE	1322	(-)	CTCTT	S000468
	CAATBOX1	1343	(+)	CAAT	S000028
	ARR1AT	1344	(-)	NGATT	S000454
	CIACADIANLELHC	1353	(+)	CAANNNNATC	S000252
	QELEMENTZMZM13	1355	(+)	AGGTCA	S000254
	WBOXNTERF3	1356	(-)	TGACY	S000457
	WRKY71OS	1357	(-)	TGAC	S000447
	ANAERO3CONSENSUS	1358	(+)	TCATCAC	S000479
	GTGANTG10	1361	(-)	GTGA	S000378
	CAATBOX1	1370	(+)	CAAT	S000028
	ARR1AT	1371	(-)	NGATT	S000454
	POLLEN1LELAT52	1377	(+)	AGAAA	S000245
	GT1CONSENSUS	1378	(+)	GRWAAW	S000198
	RAV1AAT	1383	(-)	CAACA	S000314
	SORLIP1AT	1388	(-)	GCCAC	S000482
	CAATBOX1	1399	(-)	CAAT	S000028
	CCAATBOX1	1399	(-)	CCAAT	S000030
	GTGANTG10	1408	(+)	GTGA	S000378
	NODCON2GM	1416	(-)	CTCTT	S000462
	OSE2ROOTNODULE	1416	(-)	CTCTT	S000468
	SURECOREATSULTR11	1418	(+)	GAGAC	S000499
	ARR1AT	1424	(+)	NGATT	S000454
	GTGANTG10	1453	(+)	GTGA	S000378
	GATABOX	1455	(+)	GATA	S000039
	BIHD1OS	1464	(+)	TGTCA	S000498
	WRKY71OS	1465	(-)	TGAC	S000447
	CAATBOX1	1482	(+)	CAAT	S000028
	POLLEN1LELAT52	1493	(-)	AGAAA	S000245
	CACTFTPPCA1	1513	(+)	YACT	S000449
	GATABOX	1519	(+)	GATA	S000039
	WBOXNTERF3	1532	(-)	TGACY	S000457
	WRKY71OS	1533	(-)	TGAC	S000447
	PRECONSCRHSP70A	1539	(+)	SCGAYNRNNNNNNNNNNNNNNNHD	S000506
	BIHD1OS	1550	(+)	TGTCA	S000498
	WRKY71OS	1551	(-)	TGAC	S000447
	ROOTMOTIFTAPOX1	1560	(+)	ATATT	S000098
	CAATBOX1	1562	(-)	CAAT	S000028
	WBOXATNPR1	1563	(+)	TTGAC	S000390
	BIHD1OS	1564	(-)	TGTCA	S000498
	WRKY71OS	1564	(+)	TGAC	S000447
	WBOXHVISO1	1569	(-)	TGACT	S000442
	WBOXNTERF3	1569	(-)	TGACY	S000457
	WBOXNTCHN48	1569	(-)	CTGACY	S000508
	WRKY71OS	1570	(-)	TGAC	S000447
	CPBCSPOR	1575	(-)	TATTAG	S000491
	DOFCOREZM	1591	(+)	AAAG	S000265
	CAATBOX1	1598	(-)	CAAT	S000028
	MYBCOREATCYCB1	1615	(+)	AACGG	S000502
	ARR1AT	1618	(+)	NGATT	S000454
	GT1CONSENSUS	1620	(-)	GRWAAW	S000198
	IBOXCORE	1621	(-)	GATAA	S000199
	SREATMSD	1621	(+)	TTATCC	S000470
	GATABOX	1622	(-)	GATA	S000039
	MYBST1	1622	(-)	GGATA	S000180
	TATCCAOSAMY	1622	(+)	TATCCA	S000403
	EBOXBNNAPA	1626	(-)	CANNTG	S000144
	MYCCONSENSUSAT	1626	(-)	CANNTG	S000407
	EBOXBNNAPA	1626	(+)	CANNTG	S000144
	MYCCONSENSUSAT	1626	(+)	CANNTG	S000407
	CACTFTPPCA1	1650	(+)	YACT	S000449
	CURECORECR	1658	(-)	GTAC	S000493
	CURECORECR	1658	(+)	GTAC	S000493
	DPBFCOREDCDC3	1660	(+)	ACACNNG	S000292
	GTGANTG10	1673	(+)	GTGA	S000378
	WBOXHVISO1	1674	(+)	TGACT	S000442
	WRKY71OS	1674	(+)	TGAC	S000447
	WBOXNTERF3	1674	(+)	TGACY	S000457
	SEF3MOTIFGM	1687	(-)	AACCCA	S000115
	GATABOX	1699	(+)	GATA	S000039
	GT1CONSENSUS	1699	(+)	GRWAAW	S000198
	IBOXCORE	1699	(+)	GATAA	S000199
	ARR1AT	1718	(+)	NGATT	S000454
	GARE2OSREP1	1730	(-)	TAACGTA	S000420
	ACGTATERD1	1731	(-)	ACGT	S000415
	ACGTATERD1	1731	(+)	ACGT	S000415
	POLLEN2LELAT52	1737	(-)	TCCACCATA	S000246
	CIACADIANLELHC	1747	(+)	CAANNNNATC	S000252
	DOFCOREZM	1748	(+)	AAAG	S000265
	EBOXBNNAPA	1756	(-)	CANNTG	S000144
	MYBCORE	1756	(-)	CNGTTR	S000176
	MYCCONSENSUSAT	1756	(-)	CANNTG	S000407
	EBOXBNNAPA	1756	(+)	CANNTG	S000144
	MYCCONSENSUSAT	1756	(+)	CANNTG	S000407
	MYB2CONSENSUSAT	1756	(+)	YAACKG	S000409
	TATABOXOSPAL	1764	(-)	TATTTAA	S000400
	ROOTMOTIFTAPOX1	1767	(-)	ATATT	S000098
	ROOTMOTIFTAPOX1	1768	(+)	ATATT	S000098
	ARFAT	1776	(-)	TGTCTC	S000270
	SEBFCONSSTPR10A	1776	(-)	YTGTCWC	S000391
	SURECOREATSULTR11	1776	(+)	GAGAC	S000499
	INRNTPSADB	1784	(+)	YTCANTYY	S000395
	PREATPRODH	1795	(-)	ACTCAT	S000450
	CACTFTPPCA1	1798	(-)	YACT	S000449
	CURECORECR	1799	(-)	GTAC	S000493
	CURECORECR	1799	(+)	GTAC	S000493
	CAATBOX1	1808	(-)	CAAT	S000028
	CCAATBOX1	1808	(-)	CCAAT	S000030
	EBOXBNNAPA	1819	(-)	CANNTG	S000144
	MYCCONSENSUSAT	1819	(-)	CANNTG	S000407
	MYB2CONSENSUSAT	1819	(-)	YAACKG	S000409
	EBOXBNNAPA	1819	(+)	CANNTG	S000144
	MYBCORE	1819	(+)	CNGTTR	S000176
	MYCCONSENSUSAT	1819	(+)	CANNTG	S000407
	CAATBOX1	1827	(-)	CAAT	S000028
	RAV1AAT	1829	(-)	CAACA	S000314
	GTGANTG10	1839	(+)	GTGA	S000378
	WBOXHVISO1	1840	(+)	TGACT	S000442
	WRKY71OS	1840	(+)	TGAC	S000447
	WBOXNTERF3	1840	(+)	TGACY	S000457
	PRECONSCRHSP70A	1848	(+)	SCGAYNRNNNNNNNNNNNNNNNHD	S000506
	ARR1AT	1849	(+)	NGATT	S000454
	GT1CORE	1852	(-)	GGTTAA	S000125
	MYB1AT	1853	(+)	WAACCA	S000408
	CACTFTPPCA1	1875	(-)	YACT	S000449
	CACTFTPPCA1	1883	(+)	YACT	S000449
	ARR1AT	1886	(+)	NGATT	S000454
	CIACADIANLELHC	1887	(-)	CAANNNNATC	S000252
	CAATBOX1	1888	(-)	CAAT	S000028
	CAATBOX1	1893	(-)	CAAT	S000028
	DOFCOREZM	1925	(-)	AAAG	S000265
	WBOXHVISO1	1933	(-)	TGACT	S000442
	WBOXNTERF3	1933	(-)	TGACY	S000457
	WBOXATNPR1	1934	(-)	TTGAC	S000390
	WRKY71OS	1934	(-)	TGAC	S000447
	EBOXBNNAPA	1936	(-)	CANNTG	S000144
	MYCCONSENSUSAT	1936	(-)	CANNTG	S000407
	EBOXBNNAPA	1936	(+)	CANNTG	S000144
	MYCCONSENSUSAT	1936	(+)	CANNTG	S000407
	CACTFTPPCA1	1938	(-)	YACT	S000449
	CAATBOX1	1952	(+)	CAAT	S000028
	ARR1AT	1953	(-)	NGATT	S000454
	NODCON1GM	1954	(-)	AAAGAT	S000461
	OSE1ROOTNODULE	1954	(-)	AAAGAT	S000467
	DOFCOREZM	1956	(-)	AAAG	S000265
	CACTFTPPCA1	1969	(-)	YACT	S000449
	CURECORECR	1970	(-)	GTAC	S000493
	CURECORECR	1970	(+)	GTAC	S000493
	ARR1AT	1975	(+)	NGATT	S000454
	GTGANTG10	1982	(+)	GTGA	S000378
	DOFCOREZM	1995	(-)	AAAG	S000265
	MYBPZM	2013	(-)	CCWACC	S000179
	SREATMSD	2018	(-)	TTATCC	S000470
	MYBST1	2018	(+)	GGATA	S000180
	GATABOX	2019	(+)	GATA	S000039
	IBOX	2019	(+)	GATAAG	S000124
	IBOXCORE	2019	(+)	GATAA	S000199
	CACTFTPPCA1	2023	(-)	YACT	S000449
	CURECORECR	2024	(-)	GTAC	S000493
	CURECORECR	2024	(+)	GTAC	S000493
	ARR1AT	2033	(+)	NGATT	S000454
	CAREOSREP1	2057	(-)	CAACTC	S000421
	ARR1AT	2065	(+)	NGATT	S000454
	CAATBOX1	2067	(-)	CAAT	S000028
	RAV1AAT	2075	(+)	CAACA	S000314
	ARR1AT	2084	(+)	NGATT	S000454
	GATABOX	2120	(+)	GATA	S000039
	ELRECOREPCRP1	2128	(-)	TTGACC	S000142
	WBOXNTERF3	2128	(-)	TGACY	S000457
	WBOXATNPR1	2129	(-)	TTGAC	S000390
	WRKY71OS	2129	(-)	TGAC	S000447
	CACTFTPPCA1	2133	(-)	YACT	S000449
	CURECORECR	2134	(-)	GTAC	S000493
	CURECORECR	2134	(+)	GTAC	S000493
	CACTFTPPCA1	2159	(-)	YACT	S000449
	CURECORECR	2160	(-)	GTAC	S000493
	CURECORECR	2160	(+)	GTAC	S000493
Prupe.6G262300.1	MYBPZM	16	(+)	CCWACC	S000179
	DOFCOREZM	26	(-)	AAAG	S000265
	BIHD1OS	30	(+)	TGTCA	S000498
	WBOXATNPR1	31	(-)	TTGAC	S000390
	WRKY71OS	31	(-)	TGAC	S000447
	CAATBOX1	33	(+)	CAAT	S000028
	ARR1AT	34	(-)	NGATT	S000454
	BIHD1OS	39	(+)	TGTCA	S000498
	WBOXATNPR1	40	(-)	TTGAC	S000390
	WRKY71OS	40	(-)	TGAC	S000447
	CIACADIANLELHC	42	(+)	CAANNNNATC	S000252
	GATABOX	48	(-)	GATA	S000039
	CGACGOSAMY3	51	(-)	CGACG	S000205
	EBOXBNNAPA	68	(-)	CANNTG	S000144
	MYCCONSENSUSAT	68	(-)	CANNTG	S000407
	EBOXBNNAPA	68	(+)	CANNTG	S000144
	MYCCONSENSUSAT	68	(+)	CANNTG	S000407
	WBOXNTERF3	75	(-)	TGACY	S000457
	WRKY71OS	76	(-)	TGAC	S000447
	GTGANTG10	77	(-)	GTGA	S000378
	CACTFTPPCA1	78	(+)	YACT	S000449
	GTGANTG10	86	(+)	GTGA	S000378
	ARR1AT	94	(+)	NGATT	S000454
	DOFCOREZM	101	(-)	AAAG	S000265
	NODCON2GM	119	(+)	CTCTT	S000462
	OSE2ROOTNODULE	119	(+)	CTCTT	S000468
	DOFCOREZM	121	(-)	AAAG	S000265
	GTGANTG10	125	(+)	GTGA	S000378
	ANAERO2CONSENSUS	128	(+)	AGCAGC	S000478
	DOFCOREZM	136	(+)	AAAG	S000265
	NODCON1GM	136	(+)	AAAGAT	S000461
	OSE1ROOTNODULE	136	(+)	AAAGAT	S000467
	GATABOX	139	(+)	GATA	S000039
	-10PEHVPSBD	165	(+)	TATTCT	S000392
	GTGANTG10	172	(+)	GTGA	S000378
	WBOXHVISO1	173	(+)	TGACT	S000442
	WRKY71OS	173	(+)	TGAC	S000447
	WBOXNTERF3	173	(+)	TGACY	S000457
	MYBCORE	185	(+)	CNGTTR	S000176
	RAV1AAT	186	(-)	CAACA	S000314
	DOFCOREZM	204	(+)	AAAG	S000265
	GATABOX	213	(+)	GATA	S000039
	ARR1AT	221	(+)	NGATT	S000454
	CAATBOX1	223	(-)	CAAT	S000028
	CCAATBOX1	223	(-)	CCAAT	S000030
	ANAERO2CONSENSUS	233	(+)	AGCAGC	S000478
	ARR1AT	254	(-)	NGATT	S000454
	WBOXHVISO1	265	(+)	TGACT	S000442
	WRKY71OS	265	(+)	TGAC	S000447
	WBOXNTERF3	265	(+)	TGACY	S000457
	PRECONSCRHSP70A	274	(-)	SCGAYNRNNNNNNNNNNNNNNNHD	S000506
	DOFCOREZM	277	(+)	AAAG	S000265
	EBOXBNNAPA	288	(-)	CANNTG	S000144
	MYCCONSENSUSAT	288	(-)	CANNTG	S000407
	EBOXBNNAPA	288	(+)	CANNTG	S000144
	MYCCONSENSUSAT	288	(+)	CANNTG	S000407
	LTRECOREATCOR15	293	(-)	CCGAC	S000153
	SURECOREATSULTR11	306	(-)	GAGAC	S000499
	NODCON2GM	315	(+)	CTCTT	S000462
	OSE2ROOTNODULE	315	(+)	CTCTT	S000468
	DOFCOREZM	317	(-)	AAAG	S000265
	TAAAGSTKST1	317	(-)	TAAAG	S000387
	GATABOX	323	(+)	GATA	S000039
	S1FBOXSORPS1L21	325	(-)	ATGGTA	S000223
	GTGANTG10	347	(+)	GTGA	S000378
	WBOXHVISO1	348	(+)	TGACT	S000442
	WRKY71OS	348	(+)	TGAC	S000447
	WBOXNTERF3	348	(+)	TGACY	S000457
	GTGANTG10	368	(+)	GTGA	S000378
	ASF1MOTIFCAMV	369	(+)	TGACG	S000024
	WRKY71OS	369	(+)	TGAC	S000447
	REBETALGLHCB21	372	(+)	CGGATA	S000363
	MYBST1	373	(+)	GGATA	S000180
	GATABOX	374	(+)	GATA	S000039
	CACTFTPPCA1	377	(-)	YACT	S000449
	GT1CONSENSUS	381	(-)	GRWAAW	S000198
	GT1GMSCAM4	381	(-)	GAAAAA	S000453
	LTRE1HVBLT49	383	(-)	CCGAAA	S000250
	DOFCOREZM	396	(-)	AAAG	S000265
	DOFCOREZM	404	(+)	AAAG	S000265
	DOFCOREZM	411	(-)	AAAG	S000265
	POLLEN1LELAT52	412	(-)	AGAAA	S000245
	GTGANTG10	423	(+)	GTGA	S000378
	WBOXHVISO1	427	(-)	TGACT	S000442
	WBOXNTERF3	427	(-)	TGACY	S000457
	WRKY71OS	428	(-)	TGAC	S000447
	CAATBOX1	431	(-)	CAAT	S000028
	RAV1AAT	433	(-)	CAACA	S000314
	ROOTMOTIFTAPOX1	456	(+)	ATATT	S000098
	CAATBOX1	461	(+)	CAAT	S000028
	GT1CONSENSUS	465	(+)	GRWAAW	S000198
	MYBCORE	475	(+)	CNGTTR	S000176
	CACTFTPPCA1	480	(-)	YACT	S000449
	CURECORECR	481	(-)	GTAC	S000493
	CURECORECR	481	(+)	GTAC	S000493
	CACTFTPPCA1	482	(+)	YACT	S000449
	DOFCOREZM	489	(+)	AAAG	S000265
	PREATPRODH	499	(-)	ACTCAT	S000450
	INTRONLOWER	511	(+)	TGCAGG	S000086
	ARR1AT	515	(+)	NGATT	S000454
	ROOTMOTIFTAPOX1	528	(+)	ATATT	S000098
	CAATBOX1	539	(+)	CAAT	S000028
	BIHD1OS	542	(-)	TGTCA	S000498
	WRKY71OS	542	(+)	TGAC	S000447
	E2FCONSENSUS	548	(+)	WTTSSCSS	S000476
	CAATBOX1	560	(-)	CAAT	S000028
	CCAATBOX1	560	(-)	CCAAT	S000030
	NODCON2GM	565	(+)	CTCTT	S000462
	OSE2ROOTNODULE	565	(+)	CTCTT	S000468
	DOFCOREZM	576	(+)	AAAG	S000265
	WBOXNTCHN48	580	(+)	CTGACY	S000508
	QELEMENTZMZM13	581	(-)	AGGTCA	S000254
	WRKY71OS	581	(+)	TGAC	S000447
	WBOXNTERF3	581	(+)	TGACY	S000457
	CACTFTPPCA1	595	(+)	YACT	S000449
	SORLIP2AT	612	(+)	GGGCC	S000483
	CACTFTPPCA1	633	(+)	YACT	S000449
	WBOXNTCHN48	635	(+)	CTGACY	S000508
	WRKY71OS	636	(+)	TGAC	S000447
	WBOXNTERF3	636	(+)	TGACY	S000457
	ARR1AT	644	(-)	NGATT	S000454
	TBOXATGAPB	647	(-)	ACTTTG	S000383
	DOFCOREZM	648	(+)	AAAG	S000265
	ARR1AT	654	(-)	NGATT	S000454
	TGACGTVMAMY	665	(-)	TGACGT	S000377
	ACGTATERD1	665	(-)	ACGT	S000415
	HEXMOTIFTAH3H4	665	(+)	ACGTCA	S000053
	ACGTATERD1	665	(+)	ACGT	S000415
	ASF1MOTIFCAMV	666	(-)	TGACG	S000024
	WBOXATNPR1	667	(-)	TTGAC	S000390
	WRKY71OS	667	(-)	TGAC	S000447
	DOFCOREZM	670	(+)	AAAG	S000265
	POLLEN1LELAT52	672	(+)	AGAAA	S000245
	POLLEN1LELAT52	687	(+)	AGAAA	S000245
	TATABOX5	689	(-)	TTATTT	S000203
	EBOXBNNAPA	695	(-)	CANNTG	S000144
	MYCCONSENSUSAT	695	(-)	CANNTG	S000407
	EBOXBNNAPA	695	(+)	CANNTG	S000144
	MYCCONSENSUSAT	695	(+)	CANNTG	S000407
	ARFAT	701	(-)	TGTCTC	S000270
	SEBFCONSSTPR10A	701	(-)	YTGTCWC	S000391
	SURECOREATSULTR11	701	(+)	GAGAC	S000499
	WBOXHVISO1	707	(-)	TGACT	S000442
	WBOXNTERF3	707	(-)	TGACY	S000457
	WBOXATNPR1	708	(-)	TTGAC	S000390
	WRKY71OS	708	(-)	TGAC	S000447
	BIHD1OS	731	(-)	TGTCA	S000498
	WRKY71OS	731	(+)	TGAC	S000447
	NTBBF1ARROLB	738	(-)	ACTTTA	S000273
	TAAAGSTKST1	738	(+)	TAAAG	S000387
	DOFCOREZM	739	(+)	AAAG	S000265
	WBOXHVISO1	741	(-)	TGACT	S000442
	WBOXNTERF3	741	(-)	TGACY	S000457
	WBOXATNPR1	742	(-)	TTGAC	S000390
	WRKY71OS	742	(-)	TGAC	S000447
	CAATBOX1	744	(+)	CAAT	S000028
	ANAERO2CONSENSUS	748	(-)	AGCAGC	S000478
	POLLEN2LELAT52	766	(-)	TCCACCATA	S000246
	ARR1AT	774	(-)	NGATT	S000454
	MYBCORE	779	(+)	CNGTTR	S000176
	RAV1AAT	780	(-)	CAACA	S000314
	IBOXCORE	785	(-)	GATAA	S000199
	GATABOX	786	(-)	GATA	S000039
	GTGANTG10	788	(-)	GTGA	S000378
	CACTFTPPCA1	789	(+)	YACT	S000449
	CACTFTPPCA1	793	(-)	YACT	S000449
	SORLIP1AT	794	(-)	GCCAC	S000482
	SORLIP1AT	802	(+)	GCCAC	S000482
	RAV1AAT	810	(+)	CAACA	S000314
	DOFCOREZM	820	(+)	AAAG	S000265
	CACTFTPPCA1	822	(-)	YACT	S000449
	SURECOREATSULTR11	833	(+)	GAGAC	S000499
	REBETALGLHCB21	838	(+)	CGGATA	S000363
	MYBST1	839	(+)	GGATA	S000180
	GATABOX	840	(+)	GATA	S000039
	CURECORECR	845	(-)	GTAC	S000493
	CURECORECR	845	(+)	GTAC	S000493
	CACTFTPPCA1	846	(+)	YACT	S000449
	DOFCOREZM	852	(-)	AAAG	S000265
	EBOXBNNAPA	868	(-)	CANNTG	S000144
	MYCCONSENSUSAT	868	(-)	CANNTG	S000407
	EBOXBNNAPA	868	(+)	CANNTG	S000144
	MYCCONSENSUSAT	868	(+)	CANNTG	S000407
	NODCON2GM	878	(+)	CTCTT	S000462
	OSE2ROOTNODULE	878	(+)	CTCTT	S000468
	GAREAT	880	(-)	TAACAAR	S000439
	TAAAGSTKST1	885	(+)	TAAAG	S000387
	DOFCOREZM	886	(+)	AAAG	S000265
	RHERPATEXPA7	898	(+)	KCACGW	S000512
	ABRELATERD1	899	(-)	ACGTG	S000414
	ACGTATERD1	900	(-)	ACGT	S000415
	ACGTATERD1	900	(+)	ACGT	S000415
	LTRE1HVBLT49	915	(-)	CCGAAA	S000250
	ARR1AT	927	(-)	NGATT	S000454
	TAAAGSTKST1	958	(+)	TAAAG	S000387
	DOFCOREZM	959	(+)	AAAG	S000265
	NODCON1GM	959	(+)	AAAGAT	S000461
	OSE1ROOTNODULE	959	(+)	AAAGAT	S000467
	GATABOX	962	(+)	GATA	S000039
	GT1CONSENSUS	969	(+)	GRWAAW	S000198
	GT1CONSENSUS	970	(+)	GRWAAW	S000198
	WBOXATNPR1	981	(+)	TTGAC	S000390
	HEXMOTIFTAH3H4	982	(-)	ACGTCA	S000053
	ASF1MOTIFCAMV	982	(+)	TGACG	S000024
	TGACGTVMAMY	982	(+)	TGACGT	S000377
	WRKY71OS	982	(+)	TGAC	S000447
	ACGTATERD1	984	(-)	ACGT	S000415
	ACGTATERD1	984	(+)	ACGT	S000415
	SORLIP1AT	1001	(-)	GCCAC	S000482
	EBOXBNNAPA	1005	(-)	CANNTG	S000144
	MYCCONSENSUSAT	1005	(-)	CANNTG	S000407
	EBOXBNNAPA	1005	(+)	CANNTG	S000144
	MYCCONSENSUSAT	1005	(+)	CANNTG	S000407
	QELEMENTZMZM13	1012	(+)	AGGTCA	S000254
	WBOXNTERF3	1013	(-)	TGACY	S000457
	WBOXNTCHN48	1013	(-)	CTGACY	S000508
	WRKY71OS	1014	(-)	TGAC	S000447
	ARR1AT	1017	(+)	NGATT	S000454
	INRNTPSADB	1029	(-)	YTCANTYY	S000395
	GATABOX	1040	(+)	GATA	S000039
	ROOTMOTIFTAPOX1	1041	(+)	ATATT	S000098
	CAATBOX1	1043	(-)	CAAT	S000028
	MYBCORE	1047	(+)	CNGTTR	S000176
	RAV1AAT	1048	(-)	CAACA	S000314
	AMYBOX2	1062	(-)	TATCCAT	S000021
	TATCCAYMOTIFOSRAMY3D	1062	(-)	TATCCAY	S000256
	TATCCAOSAMY	1063	(-)	TATCCA	S000403
	MYBST1	1064	(+)	GGATA	S000180
	GATABOX	1065	(+)	GATA	S000039
	-300ELEMENT	1069	(+)	TGHAAARK	S000122
	PYRIMIDINEBOXOSRAMY1A	1071	(-)	CCTTTT	S000259
	DOFCOREZM	1072	(+)	AAAG	S000265
	ROOTMOTIFTAPOX1	1081	(-)	ATATT	S000098
	GATABOX	1083	(-)	GATA	S000039
	E2FCONSENSUS	1090	(+)	WTTSSCSS	S000476
	SORLIP2AT	1093	(-)	GGGCC	S000483
	TAAAGSTKST1	1098	(+)	TAAAG	S000387
	DOFCOREZM	1099	(+)	AAAG	S000265
	ANAERO2CONSENSUS	1115	(-)	AGCAGC	S000478
	NODCON2GM	1119	(+)	CTCTT	S000462
	OSE2ROOTNODULE	1119	(+)	CTCTT	S000468
	ACGTATERD1	1127	(-)	ACGT	S000415
	ACGTATERD1	1127	(+)	ACGT	S000415
	ACGTABOX	1134	(-)	TACGTA	S000130
	ACGTABOX	1134	(+)	TACGTA	S000130
	ACGTATERD1	1135	(-)	ACGT	S000415
	ACGTATERD1	1135	(+)	ACGT	S000415
	NODCON2GM	1155	(-)	CTCTT	S000462
	OSE2ROOTNODULE	1155	(-)	CTCTT	S000468
	SITEIIATCYTC	1158	(-)	TGGGCY	S000474
	CAATBOX1	1163	(-)	CAAT	S000028
	CCAATBOX1	1163	(-)	CCAAT	S000030
	E2FCONSENSUS	1163	(+)	WTTSSCSS	S000476
	POLLEN1LELAT52	1179	(+)	AGAAA	S000245
	POLLEN1LELAT52	1213	(+)	AGAAA	S000245
	DOFCOREZM	1215	(+)	AAAG	S000265
	CACTFTPPCA1	1217	(-)	YACT	S000449
	DOFCOREZM	1228	(-)	AAAG	S000265
	DOFCOREZM	1239	(-)	AAAG	S000265
	SEF4MOTIFGM7S	1248	(+)	RTTTTTR	S000103
	SURECOREATSULTR11	1256	(-)	GAGAC	S000499
	GATABOX	1280	(+)	GATA	S000039
	EECCRCAH1	1293	(-)	GANTTNC	S000494
	CAATBOX1	1294	(+)	CAAT	S000028
	ERELEE4	1295	(+)	AWTTCAAA	S000037
	TBOXATGAPB	1299	(-)	ACTTTG	S000383
	DOFCOREZM	1300	(+)	AAAG	S000265
	LTRECOREATCOR15	1303	(-)	CCGAC	S000153
	TAAAGSTKST1	1322	(+)	TAAAG	S000387
	DOFCOREZM	1323	(+)	AAAG	S000265
	DOFCOREZM	1332	(+)	AAAG	S000265
	NODCON2GM	1333	(-)	CTCTT	S000462
	OSE2ROOTNODULE	1333	(-)	CTCTT	S000468
	CAATBOX1	1354	(+)	CAAT	S000028
	ARR1AT	1355	(-)	NGATT	S000454
	CIACADIANLELHC	1364	(+)	CAANNNNATC	S000252
	QELEMENTZMZM13	1366	(+)	AGGTCA	S000254
	WBOXNTERF3	1367	(-)	TGACY	S000457
	WRKY71OS	1368	(-)	TGAC	S000447
	ANAERO3CONSENSUS	1369	(+)	TCATCAC	S000479
	GTGANTG10	1372	(-)	GTGA	S000378
	CAATBOX1	1381	(+)	CAAT	S000028
	ARR1AT	1382	(-)	NGATT	S000454
	POLLEN1LELAT52	1388	(+)	AGAAA	S000245
	GT1CONSENSUS	1389	(+)	GRWAAW	S000198
	RAV1AAT	1394	(-)	CAACA	S000314
	SORLIP1AT	1399	(-)	GCCAC	S000482
	CAATBOX1	1411	(-)	CAAT	S000028
	CCAATBOX1	1411	(-)	CCAAT	S000030
	GTGANTG10	1420	(+)	GTGA	S000378
	NODCON2GM	1428	(-)	CTCTT	S000462
	OSE2ROOTNODULE	1428	(-)	CTCTT	S000468
	SURECOREATSULTR11	1430	(+)	GAGAC	S000499
	ARR1AT	1436	(+)	NGATT	S000454
	GTGANTG10	1465	(+)	GTGA	S000378
	GATABOX	1467	(+)	GATA	S000039
	BIHD1OS	1476	(+)	TGTCA	S000498
	WRKY71OS	1477	(-)	TGAC	S000447
	CAATBOX1	1494	(+)	CAAT	S000028
	POLLEN1LELAT52	1505	(-)	AGAAA	S000245
	CACTFTPPCA1	1524	(+)	YACT	S000449
	GATABOX	1530	(+)	GATA	S000039
	WBOXNTERF3	1543	(-)	TGACY	S000457
	WRKY71OS	1544	(-)	TGAC	S000447
	PRECONSCRHSP70A	1550	(+)	SCGAYNRNNNNNNNNNNNNNNNHD	S000506
	BIHD1OS	1561	(+)	TGTCA	S000498
	WRKY71OS	1562	(-)	TGAC	S000447
	ROOTMOTIFTAPOX1	1571	(+)	ATATT	S000098
	CAATBOX1	1573	(-)	CAAT	S000028
	WBOXATNPR1	1574	(+)	TTGAC	S000390
	BIHD1OS	1575	(-)	TGTCA	S000498
	WRKY71OS	1575	(+)	TGAC	S000447
	WBOXHVISO1	1580	(-)	TGACT	S000442
	WBOXNTERF3	1580	(-)	TGACY	S000457
	WBOXNTCHN48	1580	(-)	CTGACY	S000508
	WRKY71OS	1581	(-)	TGAC	S000447
	CPBCSPOR	1586	(-)	TATTAG	S000491
	DOFCOREZM	1602	(+)	AAAG	S000265
	CAATBOX1	1610	(-)	CAAT	S000028
	MYBCOREATCYCB1	1627	(+)	AACGG	S000502
	ARR1AT	1630	(+)	NGATT	S000454
	GT1CONSENSUS	1632	(-)	GRWAAW	S000198
	IBOXCORE	1633	(-)	GATAA	S000199
	SREATMSD	1633	(+)	TTATCC	S000470
	GATABOX	1634	(-)	GATA	S000039
	MYBST1	1634	(-)	GGATA	S000180
	TATCCAOSAMY	1634	(+)	TATCCA	S000403
	EBOXBNNAPA	1638	(-)	CANNTG	S000144
	MYCCONSENSUSAT	1638	(-)	CANNTG	S000407
	EBOXBNNAPA	1638	(+)	CANNTG	S000144
	MYCCONSENSUSAT	1638	(+)	CANNTG	S000407
	CACTFTPPCA1	1662	(+)	YACT	S000449
	CURECORECR	1670	(-)	GTAC	S000493
	CURECORECR	1670	(+)	GTAC	S000493
	DPBFCOREDCDC3	1672	(+)	ACACNNG	S000292
	GTGANTG10	1685	(+)	GTGA	S000378
	WBOXHVISO1	1686	(+)	TGACT	S000442
	WRKY71OS	1686	(+)	TGAC	S000447
	WBOXNTERF3	1686	(+)	TGACY	S000457
	SEF3MOTIFGM	1699	(-)	AACCCA	S000115
	GATABOX	1711	(+)	GATA	S000039
	GT1CONSENSUS	1711	(+)	GRWAAW	S000198
	IBOXCORE	1711	(+)	GATAA	S000199
	ARR1AT	1729	(+)	NGATT	S000454
	GARE2OSREP1	1741	(-)	TAACGTA	S000420
	ACGTATERD1	1742	(-)	ACGT	S000415
	ACGTATERD1	1742	(+)	ACGT	S000415
	POLLEN2LELAT52	1748	(-)	TCCACCATA	S000246
	CIACADIANLELHC	1758	(+)	CAANNNNATC	S000252
	DOFCOREZM	1759	(+)	AAAG	S000265
	EBOXBNNAPA	1767	(-)	CANNTG	S000144
	MYBCORE	1767	(-)	CNGTTR	S000176
	MYCCONSENSUSAT	1767	(-)	CANNTG	S000407
	EBOXBNNAPA	1767	(+)	CANNTG	S000144
	MYCCONSENSUSAT	1767	(+)	CANNTG	S000407
	MYB2CONSENSUSAT	1767	(+)	YAACKG	S000409
	TATABOXOSPAL	1775	(-)	TATTTAA	S000400
	ROOTMOTIFTAPOX1	1778	(-)	ATATT	S000098
	ROOTMOTIFTAPOX1	1779	(+)	ATATT	S000098
	ARFAT	1787	(-)	TGTCTC	S000270
	SEBFCONSSTPR10A	1787	(-)	YTGTCWC	S000391
	SURECOREATSULTR11	1787	(+)	GAGAC	S000499
	INRNTPSADB	1795	(+)	YTCANTYY	S000395
	CACTFTPPCA1	1810	(-)	YACT	S000449
	CURECORECR	1811	(-)	GTAC	S000493
	CURECORECR	1811	(+)	GTAC	S000493
	CAATBOX1	1820	(-)	CAAT	S000028
	CCAATBOX1	1820	(-)	CCAAT	S000030
	EBOXBNNAPA	1831	(-)	CANNTG	S000144
	MYCCONSENSUSAT	1831	(-)	CANNTG	S000407
	MYB2CONSENSUSAT	1831	(-)	YAACKG	S000409
	EBOXBNNAPA	1831	(+)	CANNTG	S000144
	MYBCORE	1831	(+)	CNGTTR	S000176
	MYCCONSENSUSAT	1831	(+)	CANNTG	S000407
	CAATBOX1	1839	(-)	CAAT	S000028
	RAV1AAT	1841	(-)	CAACA	S000314
	GTGANTG10	1851	(+)	GTGA	S000378
	WBOXHVISO1	1852	(+)	TGACT	S000442
	WRKY71OS	1852	(+)	TGAC	S000447
	WBOXNTERF3	1852	(+)	TGACY	S000457
	PRECONSCRHSP70A	1860	(+)	SCGAYNRNNNNNNNNNNNNNNNHD	S000506
	ARR1AT	1861	(+)	NGATT	S000454
	GT1CORE	1864	(-)	GGTTAA	S000125
	MYB1AT	1865	(+)	WAACCA	S000408
	CACTFTPPCA1	1887	(-)	YACT	S000449
	CACTFTPPCA1	1895	(+)	YACT	S000449
	ARR1AT	1898	(+)	NGATT	S000454
	CIACADIANLELHC	1899	(-)	CAANNNNATC	S000252
	CAATBOX1	1900	(-)	CAAT	S000028
	CAATBOX1	1905	(-)	CAAT	S000028
	DOFCOREZM	1936	(-)	AAAG	S000265
	WBOXHVISO1	1944	(-)	TGACT	S000442
	WBOXNTERF3	1944	(-)	TGACY	S000457
	WBOXATNPR1	1945	(-)	TTGAC	S000390
	WRKY71OS	1945	(-)	TGAC	S000447
	EBOXBNNAPA	1947	(-)	CANNTG	S000144
	MYCCONSENSUSAT	1947	(-)	CANNTG	S000407
	EBOXBNNAPA	1947	(+)	CANNTG	S000144
	MYCCONSENSUSAT	1947	(+)	CANNTG	S000407
	CACTFTPPCA1	1949	(-)	YACT	S000449
	CAATBOX1	1963	(+)	CAAT	S000028
	ARR1AT	1964	(-)	NGATT	S000454
	NODCON1GM	1965	(-)	AAAGAT	S000461
	OSE1ROOTNODULE	1965	(-)	AAAGAT	S000467
	DOFCOREZM	1967	(-)	AAAG	S000265
	CACTFTPPCA1	1980	(-)	YACT	S000449
	CURECORECR	1981	(-)	GTAC	S000493
	CURECORECR	1981	(+)	GTAC	S000493
	ARR1AT	1986	(+)	NGATT	S000454
	GTGANTG10	1993	(+)	GTGA	S000378
	MYBPZM	2025	(-)	CCWACC	S000179
	SREATMSD	2030	(-)	TTATCC	S000470
	MYBST1	2030	(+)	GGATA	S000180
	GATABOX	2031	(+)	GATA	S000039
	IBOX	2031	(+)	GATAAG	S000124
	IBOXCORE	2031	(+)	GATAA	S000199
	CACTFTPPCA1	2035	(-)	YACT	S000449
	CURECORECR	2036	(-)	GTAC	S000493
	CURECORECR	2036	(+)	GTAC	S000493
	ARR1AT	2045	(+)	NGATT	S000454
	CAREOSREP1	2069	(-)	CAACTC	S000421
	ARR1AT	2077	(+)	NGATT	S000454
	CAATBOX1	2079	(-)	CAAT	S000028
	RAV1AAT	2087	(+)	CAACA	S000314
	ARR1AT	2096	(+)	NGATT	S000454
	GATABOX	2131	(+)	GATA	S000039
	ELRECOREPCRP1	2139	(-)	TTGACC	S000142
	WBOXNTERF3	2139	(-)	TGACY	S000457
	WBOXATNPR1	2140	(-)	TTGAC	S000390
	WRKY71OS	2140	(-)	TGAC	S000447
	CACTFTPPCA1	2144	(-)	YACT	S000449
	CURECORECR	2145	(-)	GTAC	S000493
	CURECORECR	2145	(+)	GTAC	S000493
	CACTFTPPCA1	2170	(-)	YACT	S000449
	CURECORECR	2171	(-)	GTAC	S000493
	CURECORECR	2171	(+)	GTAC	S000493
Prupe.2G240800.1	CACTFTPPCA1	9	(-)	YACT	S000449
	SV40COREENHAN	10	(+)	GTGGWWHG	S000123
	DOFCOREZM	26	(-)	AAAG	S000265
	POLLEN1LELAT52	28	(-)	AGAAA	S000245
	DOFCOREZM	34	(+)	AAAG	S000265
	ACGTATERD1	38	(-)	ACGT	S000415
	ACGTATERD1	38	(+)	ACGT	S000415
	MYBPZM	60	(-)	CCWACC	S000179
	MYBCORE	71	(+)	CNGTTR	S000176
	GTGANTG10	76	(+)	GTGA	S000378
	WBOXHVISO1	77	(+)	TGACT	S000442
	WRKY71OS	77	(+)	TGAC	S000447
	WBOXNTERF3	77	(+)	TGACY	S000457
	EECCRCAH1	95	(+)	GANTTNC	S000494
	CAATBOX1	97	(-)	CAAT	S000028
	ARR1AT	109	(+)	NGATT	S000454
	CGCGBOXAT	116	(-)	VCGCGB	S000501
	CGCGBOXAT	116	(+)	VCGCGB	S000501
	GTGANTG10	125	(+)	GTGA	S000378
	ANAERO2CONSENSUS	128	(+)	AGCAGC	S000478
	CAREOSREP1	139	(-)	CAACTC	S000421
	MYBST1	154	(+)	GGATA	S000180
	GATABOX	155	(+)	GATA	S000039
	ROOTMOTIFTAPOX1	166	(+)	ATATT	S000098
	CAATBOX1	168	(-)	CAAT	S000028
	CCAATBOX1	168	(-)	CCAAT	S000030
	BIHD1OS	173	(+)	TGTCA	S000498
	WRKY71OS	174	(-)	TGAC	S000447
	SITEIIATCYTC	188	(+)	TGGGCY	S000474
	SORLIP2AT	189	(+)	GGGCC	S000483
	GATABOX	213	(+)	GATA	S000039
	GT1CONSENSUS	219	(+)	GRWAAW	S000198
	CACTFTPPCA1	226	(-)	YACT	S000449
	GTGANTG10	227	(+)	GTGA	S000378
	SEF4MOTIFGM7S	251	(-)	RTTTTTR	S000103
	EBOXBNNAPA	260	(-)	CANNTG	S000144
	MYCCONSENSUSAT	260	(-)	CANNTG	S000407
	EBOXBNNAPA	260	(+)	CANNTG	S000144
	MYCCONSENSUSAT	260	(+)	CANNTG	S000407
	CACTFTPPCA1	262	(-)	YACT	S000449
	EBOXBNNAPA	282	(-)	CANNTG	S000144
	MYCATRD22	282	(-)	CACATG	S000174
	MYCCONSENSUSAT	282	(-)	CANNTG	S000407
	EBOXBNNAPA	282	(+)	CANNTG	S000144
	MYCCONSENSUSAT	282	(+)	CANNTG	S000407
	MYCATERD1	282	(+)	CATGTG	S000413
	EBOXBNNAPA	288	(-)	CANNTG	S000144
	MYCCONSENSUSAT	288	(-)	CANNTG	S000407
	EBOXBNNAPA	288	(+)	CANNTG	S000144
	MYCCONSENSUSAT	288	(+)	CANNTG	S000407
	MYBCORE	291	(+)	CNGTTR	S000176
	RAV1AAT	292	(-)	CAACA	S000314
	GATABOX	323	(+)	GATA	S000039
	ACGTATERD1	326	(-)	ACGT	S000415
	ACGTATERD1	326	(+)	ACGT	S000415
	WBOXHVISO1	335	(-)	TGACT	S000442
	WBOXNTERF3	335	(-)	TGACY	S000457
	WBOXNTCHN48	335	(-)	CTGACY	S000508
	WRKY71OS	336	(-)	TGAC	S000447
	EBOXBNNAPA	338	(-)	CANNTG	S000144
	MYCCONSENSUSAT	338	(-)	CANNTG	S000407
	MYB2CONSENSUSAT	338	(-)	YAACKG	S000409
	EBOXBNNAPA	338	(+)	CANNTG	S000144
	MYBCORE	338	(+)	CNGTTR	S000176
	MYCCONSENSUSAT	338	(+)	CANNTG	S000407
	ARFAT	346	(+)	TGTCTC	S000270
	SURECOREATSULTR11	347	(-)	GAGAC	S000499
	MYBCORE	369	(-)	CNGTTR	S000176
	AMYBOX1	369	(+)	TAACARA	S000020
	GARE1OSREP1	369	(+)	TAACAGA	S000419
	GATABOX	374	(+)	GATA	S000039
	CACTFTPPCA1	377	(-)	YACT	S000449
	GTGANTG10	378	(+)	GTGA	S000378
	ARR1AT	379	(+)	NGATT	S000454
	MYBST1	388	(+)	GGATA	S000180
	GATABOX	389	(+)	GATA	S000039
	ARR1AT	394	(+)	NGATT	S000454
	DOFCOREZM	404	(+)	AAAG	S000265
	CACTFTPPCA1	414	(-)	YACT	S000449
	GTGANTG10	415	(+)	GTGA	S000378
	BIHD1OS	416	(-)	TGTCA	S000498
	WRKY71OS	416	(+)	TGAC	S000447
	GTGANTG10	423	(+)	GTGA	S000378
	ARR1AT	427	(-)	NGATT	S000454
	CAATBOX1	431	(-)	CAAT	S000028
	IBOXCORE	435	(-)	GATAA	S000199
	GATABOX	436	(-)	GATA	S000039
	NODCON2GM	439	(+)	CTCTT	S000462
	OSE2ROOTNODULE	439	(+)	CTCTT	S000468
	SEF1MOTIF	456	(+)	ATATTTAWW	S000006
	ROOTMOTIFTAPOX1	456	(+)	ATATT	S000098
	TATABOXOSPAL	457	(+)	TATTTAA	S000400
	GT1CONSENSUS	465	(+)	GRWAAW	S000198
	WBOXHVISO1	476	(-)	TGACT	S000442
	WBOXNTERF3	476	(-)	TGACY	S000457
	WBOXNTCHN48	476	(-)	CTGACY	S000508
	WRKY71OS	477	(-)	TGAC	S000447
	EBOXBNNAPA	496	(-)	CANNTG	S000144
	CATATGGMSAUR	496	(-)	CATATG	S000370
	MYCCONSENSUSAT	496	(-)	CANNTG	S000407
	EBOXBNNAPA	496	(+)	CANNTG	S000144
	CATATGGMSAUR	496	(+)	CATATG	S000370
	MYCCONSENSUSAT	496	(+)	CANNTG	S000407
	ARR1AT	503	(+)	NGATT	S000454
	ROOTMOTIFTAPOX1	515	(-)	ATATT	S000098
	ROOTMOTIFTAPOX1	516	(+)	ATATT	S000098
	SREATMSD	524	(-)	TTATCC	S000470
	MYBST1	524	(+)	GGATA	S000180
	GATABOX	525	(+)	GATA	S000039
	GT1CONSENSUS	525	(+)	GRWAAW	S000198
	IBOXCORE	525	(+)	GATAA	S000199
	BIHD1OS	530	(-)	TGTCA	S000498
	WRKY71OS	530	(+)	TGAC	S000447
	CACTFTPPCA1	547	(+)	YACT	S000449
	DOFCOREZM	553	(-)	AAAG	S000265
	DOFCOREZM	564	(+)	AAAG	S000265
	CIACADIANLELHC	570	(-)	CAANNNNATC	S000252
	DOFCOREZM	582	(-)	AAAG	S000265
	CACTFTPPCA1	588	(-)	YACT	S000449
	GTGANTG10	589	(+)	GTGA	S000378
	CMSRE1IBSPOA	595	(+)	TGGACGG	S000511
	PALBOXAPC	596	(-)	CCGTCC	S000137
	CACTFTPPCA1	610	(-)	YACT	S000449
	SITEIIATCYTC	612	(+)	TGGGCY	S000474
	SORLIP2AT	613	(+)	GGGCC	S000483
	EBOXBNNAPA	620	(-)	CANNTG	S000144
	MYCCONSENSUSAT	620	(-)	CANNTG	S000407
	EBOXBNNAPA	620	(+)	CANNTG	S000144
	MYCCONSENSUSAT	620	(+)	CANNTG	S000407
	CACTFTPPCA1	622	(-)	YACT	S000449
	GTGANTG10	623	(+)	GTGA	S000378
	WRKY71OS	624	(+)	TGAC	S000447
	WBOXNTERF3	624	(+)	TGACY	S000457
	ABRERATCAL	628	(-)	MACGYGB	S000507
	ABRELATERD1	629	(-)	ACGTG	S000414
	T/GBOXATPIN2	629	(-)	AACGTG	S000458
	ACGTATERD1	630	(-)	ACGT	S000415
	ACGTATERD1	630	(+)	ACGT	S000415
	ARR1AT	638	(+)	NGATT	S000454
	GT1CONSENSUS	640	(-)	GRWAAW	S000198
[truncated: 345 more rows]
