# Supplementary material for: Physiological and metabolic analyses reveal the proline-mediated flowering delay mechanism in Prunus persica
Source: Front Plant Sci. 2024 Apr 25;15:1302975. doi: 10.3389/fpls.2024.1302975 (PMC11079198; doi:10.3389/fpls.2024.1302975)
Supplement: Supplementary file 8 [file Table_4.xls]

## Sheet: Sheet1
Orthologous Relationship between Peach and Pear
S.No	Gene Name (Prunus persica)	Chr. No.	Start	End	Gene Name (Pyrus communis)	Chr. No.	Start	End
1	Prupe.1G463900.1	1	38719089	38720075	pycom07g19110	7	21455734	21459989
2	Prupe.6G262300.2	6	25237453	25243700	pycom04g12400	4	15376964	15381487
3	Prupe.6G262300.3	6	25237208	25244145	pycom01g16070	1	15765488	15771200
4	Prupe.6G262300.1	6	25237207	25244161	pycom12g14460	12	16979667	16981523
5	Prupe.2G240800.1	2	26038666	26044996
6	Prupe.7G045400.1	7	8139853	8143995	pycom14g07410	14	7547452	7551523
7	Prupe.7G045500.1	7	8145278	8149615	pycom12g07740	12	8389521	8406988
